# Supplementary material for: The adhesion-GPCR ADGRF5 fuels breast cancer progression by suppressing the MMP8-mediated antitumorigenic effects
Source: Cell Death Dis. 2024 Jun 27;15(6):455. doi: 10.1038/s41419-024-06855-8 (PMC11211477; doi:10.1038/s41419-024-06855-8)
Supplement: Supplementary file 2 — Supplementary Material_Supplementary Table 3 [file 41419_2024_6855_MOESM2_ESM.xlsx]

## Sheet: shADGRF5 vs NC
Probe ID	shADGRF5 vs NC scaling_Signal	shADGRF5 vs NC scaling_Detection	shADGRF5 vs NC scaling_Detection p-value	shADGRF5 vs NC scaling_Signal Log Ratio	shADGRF5 vs NC scaling_Change	shADGRF5 vs NC scaling_Change p-value	NC scaling_Signal	NC scaling_Detection	NC scaling_Detection p-value	Transcript ID(Array Design)	Target Description	Representative Public ID	Archival UniGene Cluster	UniGene ID	Alignments	Gene Title	Gene Symbol	Chromosomal Location	Ensembl	Entrez Gene	SwissProt	EC	OMIM	RefSeq Protein ID	RefSeq Transcript ID	Gene Ontology Biological Process	Gene Ontology Cellular Component	Gene Ontology Molecular Function	Pathway	InterPro	Trans Membrane	Descriptions
1007_s_at	710.6	P	0.001892	-0.9	D	0.999999	1350	P	0.000805	U48705mRNA	U48705 /FEATURE=mRNA /DEFINITION=HSU48705 Human receptor tyrosine kinase DDR gene, complete cds	U48705	---	Hs.631988	chr6:30856165-30867931 (+) // 95.63 // p21.33	discoidin domain receptor tyrosine kinase 1	DDR1	chr6p21.3	ENSG00000137332 /// ENSG00000204580 /// ENSG00000215522 /// ENSG00000230456 /// ENSG00000234078	780	A2ABK8 /// A2ABK9 /// A2ABL0 /// A2ABL1 /// A2ABL2 /// A2ABL3 /// A2ABL4 /// A2ABM8 /// B7Z2K0 /// B7Z3A2 /// B8JJ50 /// B8JJ51 /// C9J152 /// Q08345 /// Q6ZNR9 /// Q96T61 /// Q96T62	EC:2.7.10.1	600408	NP_001945 /// NP_054699 /// NP_054700	NM_001954 /// NM_013993 /// NM_013994	0001558 // regulation of cell growth // inferred from electronic annotation /// 0001952 // regulation of cell-matrix adhesion // inferred from electronic annotation /// 0006468 // protein amino acid phosphorylation // inferred from electronic annotation /// 0007155 // cell adhesion // inferred from electronic annotation /// 0007155 // cell adhesion // traceable author statement /// 0007169 // tra…	0005576 // extracellular region // inferred from electronic annotation /// 0005886 // plasma membrane // inferred from electronic annotation /// 0005887 // integral to plasma membrane // traceable author statement /// 0016020 // membrane // inferred from electronic annotation /// 0016021 // integral to membrane // inferred from electronic annotation /// 0016323 // basolateral plasma membrane // i…	0000166 // nucleotide binding // inferred from electronic annotation /// 0004672 // protein kinase activity // inferred from electronic annotation /// 0004713 // protein tyrosine kinase activity // inferred from electronic annotation /// 0004714 // transmembrane receptor protein tyrosine kinase activity // inferred from electronic annotation /// 0004714 // transmembrane receptor protein tyrosine …	---	---	AAA02866.1 // span:417-439 // numtm:1 /// AAA18019.1 // span:417-439 // numtm:1 /// AAB05208.1 // span:417-439 // numtm:1 /// AAH08716.1 // span:417-439 // numtm:1 /// AAH13400.1 // span:417-439 // numtm:1 /// AAH70070.1 // span:417-439 // numtm:1 /// CAA82335.1 // span:417-439 // numtm:1 /// NP_054699.2 // span:417-439 // numtm:1 /// NP_054700.2 // span:417-439 // numtm:1 /// NP_001945.3 // span…	U48705 /FEATURE=mRNA /DEFINITION=HSU48705 Human receptor tyrosine kinase DDR gene, complete cds
1053_at	1085.8	P	0.000388	-0.1	NC	0.5	1210.6	P	0.000388	M87338	M87338 /FEATURE= /DEFINITION=HUMA1SBU Human replication factor C, 40-kDa subunit (A1) mRNA, complete cds	M87338	---	Hs.647062	chr7:73646002-73668732 (-) // 70.86 // q11.23	replication factor C (activator 1) 2, 40kDa	RFC2	chr7q11.23	ENSG00000049541	5982	B5BUD2 /// D3DXG3 /// P35250 /// Q75MT5	---	600404	NP_002905 /// NP_852136	NM_002914 /// NM_181471	0006260 // DNA replication // not recorded /// 0006260 // DNA replication // inferred from electronic annotation /// 0006297 // nucleotide-excision repair, DNA gap filling // not recorded /// 0015979 // photosynthesis // inferred from electronic annotation /// 0015995 // chlorophyll biosynthetic process // inferred from electronic annotation	0005634 // nucleus // inferred from electronic annotation /// 0005654 // nucleoplasm // not recorded /// 0005663 // DNA replication factor C complex // inferred from direct assay /// 0005663 // DNA replication factor C complex // inferred from electronic annotation	0000166 // nucleotide binding // inferred from electronic annotation /// 0003677 // DNA binding // inferred from electronic annotation /// 0003689 // DNA clamp loader activity // inferred from electronic annotation /// 0005515 // protein binding // inferred from physical interaction /// 0005524 // ATP binding // inferred from electronic annotation /// 0005524 // ATP binding // traceable author st…	DNA_replication_Reactome // GenMAPP	---	---	M87338 /FEATURE= /DEFINITION=HUMA1SBU Human replication factor C, 40-kDa subunit (A1) mRNA, complete cds
117_at	74.3	P	0.00418	0	NC	0.098486	79.1	P	0.039365	X51757cds	X51757 /FEATURE=cds /DEFINITION=HSP70B Human heat-shock protein HSP70B' gene	X51757	---	Hs.654614	chr1:161494448-161496380 (+) // 99.59 // q23.3 /// chr1:161576080-161578007 (+) // 98.03 // q23.3	heat shock 70kDa protein 6 (HSP70B')	HSPA6	chr1q23	ENSG00000173110 /// ENSG00000225217	3310	B2R6X5 /// B3KSM6 /// B4DHP5 /// P17066 /// Q53FC7	---	140555	NP_002146	NM_002155	0006950 // response to stress // inferred from electronic annotation /// 0006986 // response to unfolded protein // traceable author statement	---	0000166 // nucleotide binding // inferred from electronic annotation /// 0005524 // ATP binding // inferred from electronic annotation	---	---	---	X51757 /FEATURE=cds /DEFINITION=HSP70B Human heat-shock protein HSP70B gene
121_at	640.1	P	0.000805	0	NC	0.5	665	P	0.001602	X69699	X69699 /FEATURE= /DEFINITION=HSPAX8A H.sapiens Pax8 mRNA	X69699	---	Hs.469728	chr2:113974939-114036488 (-) // 98.3 // q13	paired box 8	PAX8	chr2q12-q14	ENSG00000125618	7849	A8MSW8 /// Q06710 /// Q99573	---	167415 /// 218700	NP_003457 /// NP_039245 /// NP_039246 /// NP_039247 /// NP_054698	NM_003466 /// NM_013951 /// NM_013952 /// NM_013953 /// NM_013992	0001656 // metanephros development // inferred from electronic annotation /// 0006350 // transcription // inferred from electronic annotation /// 0007275 // multicellular organismal development // inferred from electronic annotation /// 0009653 // anatomical structure morphogenesis // traceable author statement /// 0030154 // cell differentiation // inferred from electronic annotation /// 0030878…	0005634 // nucleus // inferred from electronic annotation /// 0005654 // nucleoplasm // inferred from sequence or structural similarity /// 0005654 // nucleoplasm // inferred from electronic annotation	0003677 // DNA binding // inferred from direct assay /// 0003677 // DNA binding // inferred from electronic annotation /// 0003700 // transcription factor activity // traceable author statement /// 0004996 // thyroid-stimulating hormone receptor activity // traceable author statement /// 0005515 // protein binding // inferred from sequence or structural similarity /// 0005515 // protein binding /…	---	---	---	X69699 /FEATURE= /DEFINITION=HSPAX8A H.sapiens Pax8 mRNA
1255_g_at	21.2	A	0.378184	1.4	NC	0.5	5.1	A	0.5	L36861expanded_cds	L36861 /FEATURE=expanded_cds /DEFINITION=HUMGCAPB Homo sapiens guanylate cyclase activating protein (GCAP) gene exons 1-4, complete cds	L36861	---	Hs.92858	chr6:42140941-42147792 (+) // 90.58 // p21.1	guanylate cyclase activator 1A (retina)	GUCA1A	chr6p21.1	ENSG00000048545	2978	A6NIT3 /// A6PVH5 /// B2R9P6 /// P43080	---	600364 /// 602093	NP_000400	NM_000409	0007165 // signal transduction // non-traceable author statement /// 0007601 // visual perception // inferred from electronic annotation /// 0007601 // visual perception // traceable author statement /// 0007602 // phototransduction // inferred from electronic annotation /// 0031282 // regulation of guanylate cyclase activity // inferred from electronic annotation /// 0050896 // response to stimu…	0016020 // membrane // inferred from electronic annotation	0005509 // calcium ion binding // inferred from electronic annotation /// 0008048 // calcium sensitive guanylate cyclase activator activity // traceable author statement /// 0008048 // calcium sensitive guanylate cyclase activator activity // inferred from electronic annotation /// 0030249 // guanylate cyclase regulator activity // inferred from electronic annotation	---	---	---	L36861 /FEATURE=expanded_cds /DEFINITION=HUMGCAPB Homo sapiens guanylate cyclase activating protein (GCAP) gene exons 1-4, complete cds
1294_at	73	A	0.107301	-0.5	NC	0.941875	120	P	0.031336	L13852	L13852 /FEATURE= /DEFINITION=HUME1URP Homo sapiens ubiquitin-activating enzyme E1 related protein mRNA, complete cds	L13852	---	Hs.16695	chr3:49842639-49851423 (-) // 95.09 // p21.31	ubiquitin-like modifier activating enzyme 7	UBA7	chr3p21	ENSG00000182179	7318	P41226	---	191325	NP_003326	NM_003335	0006464 // protein modification process // inferred from direct assay /// 0006464 // protein modification process // inferred from electronic annotation /// 0008152 // metabolic process // inferred from electronic annotation /// 0019941 // modification-dependent protein catabolic process // inferred from electronic annotation /// 0032020 // ISG15-protein conjugation // inferred from direct assay …	---	0000166 // nucleotide binding // inferred from electronic annotation /// 0003824 // catalytic activity // inferred from electronic annotation /// 0005488 // binding // inferred from electronic annotation /// 0005524 // ATP binding // inferred from electronic annotation /// 0008641 // small protein activating enzyme activity // inferred from electronic annotation /// 0016874 // ligase activity // …	Proteasome_Degradation // GenMAPP	---	---	L13852 /FEATURE= /DEFINITION=HUME1URP Homo sapiens ubiquitin-activating enzyme E1 related protein mRNA, complete cds
1316_at	68.2	P	0.001141	-0.1	NC	0.5	90.1	P	0.00418	X55005mRNA	X55005 /FEATURE=mRNA /DEFINITION=HSCERBAR Homo sapiens mRNA for thyroid hormone receptor alpha 1 THRA1, (c-erbA-1 gene)	X55005	---	Hs.724	chr17:38219155-38246289 (+) // 97.54 // q21.1	thyroid hormone receptor, alpha (erythroblastic leukemia viral (v-erb-a) oncogene homolog, avian)	THRA	chr17q11.2	ENSG00000126351	7067	A8K206 /// B6ZGR6 /// P10827 /// P20393 /// Q59FW3 /// Q6FH41 /// Q6LDR0	---	190120	NP_003241 /// NP_955366	NM_003250 /// NM_199334	0001502 // cartilage condensation // inferred from electronic annotation /// 0001503 // ossification // inferred from electronic annotation /// 0002155 // regulation of thyroid hormone mediated signaling pathway // inferred from electronic annotation /// 0006350 // transcription // inferred from electronic annotation /// 0006351 // transcription, DNA-dependent // traceable author statement /// 00…	0005634 // nucleus // inferred by curator /// 0005634 // nucleus // inferred from electronic annotation /// 0005634 // nucleus // traceable author statement /// 0005737 // cytoplasm // inferred from electronic annotation /// 0005829 // cytosol // inferred from electronic annotation	0002153 // steroid receptor RNA activator RNA binding // inferred from electronic annotation /// 0003677 // DNA binding // inferred from electronic annotation /// 0003700 // transcription factor activity // inferred from direct assay /// 0003700 // transcription factor activity // inferred from electronic annotation /// 0003700 // transcription factor activity // traceable author statement /// 00…	Nuclear_Receptors // GenMAPP	---	---	X55005 /FEATURE=mRNA /DEFINITION=HSCERBAR Homo sapiens mRNA for thyroid hormone receptor alpha 1 THRA1, (c-erbA-1 gene)
1320_at	227.1	P	0.003585	0.4	I	0.000165	163.2	P	0.011447	X79510cds	X79510 /FEATURE=cds /DEFINITION=HSPTPD1 H.sapiens mRNA for protein-tyrosine-phosphatase D1	X79510	---	Hs.437040	chr14:88934480-89016761 (-) // 99.89 // q31.3	protein tyrosine phosphatase, non-receptor type 21	PTPN21	chr14q31.3	ENSG00000070778	11099	Q16825 /// Q8WX29	EC:3.1.3.48	603271	NP_008970	NM_007039	0006470 // protein amino acid dephosphorylation // inferred from electronic annotation /// 0006470 // protein amino acid dephosphorylation // traceable author statement /// 0016311 // dephosphorylation // inferred from electronic annotation	0005737 // cytoplasm // inferred from electronic annotation /// 0005856 // cytoskeleton // inferred from electronic annotation /// 0005856 // cytoskeleton // traceable author statement	0004721 // phosphoprotein phosphatase activity // inferred from electronic annotation /// 0004725 // protein tyrosine phosphatase activity // inferred from electronic annotation /// 0004725 // protein tyrosine phosphatase activity // traceable author statement /// 0004872 // receptor activity // inferred from electronic annotation /// 0005488 // binding // inferred from electronic annotation /// …	---	---	---	X79510 /FEATURE=cds /DEFINITION=HSPTPD1 H.sapiens mRNA for protein-tyrosine-phosphatase D1
1405_i_at	2.9	A	0.51252	-2.8	NC	0.590066	25	A	0.216256	M21121	M21121 /FEATURE= /DEFINITION=HUMTCSM Human T cell-specific protein (RANTES) mRNA, complete cds	M21121	---	Hs.514821	chr17:34198526-34207330 (-) // 57.16 // q12	chemokine (C-C motif) ligand 5	CCL5	chr17q11.2-q12	ENSG00000161570	6352	B2R5J8 /// D0EI67 /// P13501	---	187011	NP_002976	NM_002985	0002544 // chronic inflammatory response // inferred from electronic annotation /// 0006874 // cellular calcium ion homeostasis // traceable author statement /// 0006887 // exocytosis // traceable author statement /// 0006928 // cellular component movement // traceable author statement /// 0006935 // chemotaxis // non-traceable author statement /// 0006935 // chemotaxis // inferred from electroni…	0005576 // extracellular region // inferred from electronic annotation /// 0005615 // extracellular space // inferred from electronic annotation /// 0005625 // soluble fraction // inferred from electronic annotation /// 0005737 // cytoplasm // inferred from electronic annotation	0004871 // signal transducer activity // traceable author statement /// 0005102 // receptor binding // traceable author statement /// 0005125 // cytokine activity // inferred from electronic annotation /// 0008009 // chemokine activity // non-traceable author statement /// 0008009 // chemokine activity // inferred from electronic annotation /// 0008009 // chemokine activity // traceable author st…	---	---	NP_002976.2 // span:5-27 // numtm:1	M21121 /FEATURE= /DEFINITION=HUMTCSM Human T cell-specific protein (RANTES) mRNA, complete cds
1431_at	47.3	P	0.000959	0.2	NC	0.320081	31.6	P	0.007543	J02843cds	J02843 /FEATURE=cds /DEFINITION=HUMCYPIIE Human cytochrome P450IIE1 (ethanol-inducible) gene, complete cds	J02843	---	Hs.12907	chr10:135340899-135352468 (+) // 99.87 // q26.3	cytochrome P450, family 2, subfamily E, polypeptide 1	CYP2E1	chr10q24.3-qter	ENSG00000130649	1571	A8K457 /// P05181 /// Q16868 /// Q3YA63 /// Q4LBD0 /// Q573G9 /// Q573H0 /// Q59EW1 /// Q6NWT7 /// Q6NWT9	EC:1.14.14.1	124040	NP_000764	NM_000773	0008202 // steroid metabolic process // inferred from mutant phenotype /// 0016098 // monoterpenoid metabolic process // inferred from direct assay /// 0017144 // drug metabolic process // inferred from direct assay /// 0017144 // drug metabolic process // inferred from mutant phenotype /// 0046483 // heterocycle metabolic process // inferred from direct assay /// 0055114 // oxidation reduction /…	0000139 // Golgi membrane // inferred from electronic annotation /// 0005739 // mitochondrion // inferred from electronic annotation /// 0005783 // endoplasmic reticulum // inferred from electronic annotation /// 0005789 // endoplasmic reticulum membrane // not recorded /// 0005789 // endoplasmic reticulum membrane // inferred from electronic annotation /// 0005792 // microsome // inferred from d…	0004497 // monooxygenase activity // inferred from direct assay /// 0004497 // monooxygenase activity // inferred from electronic annotation /// 0004497 // monooxygenase activity // traceable author statement /// 0005506 // iron ion binding // inferred from electronic annotation /// 0009055 // electron carrier activity // inferred from electronic annotation /// 0016491 // oxidoreductase activity …	---	---	AAA35743.1 // span:2-24 // numtm:1 /// BAF83511.1 // span:2-24 // numtm:1 /// AAH67433.1 // span:2-24 // numtm:1 /// AAH67435.1 // span:2-24 // numtm:1 /// AAF13601.1 // span:2-24 // numtm:1 /// NP_000764.1 // span:2-24 // numtm:1	J02843 /FEATURE=cds /DEFINITION=HUMCYPIIE Human cytochrome P450IIE1 (ethanol-inducible) gene, complete cds
1438_at	80	M	0.05447	-0.5	NC	0.843691	129.5	P	0.031336	X75208cds	X75208 /FEATURE=cds /DEFINITION=HSPTKR H.sapiens HEK2 mRNA for protein tyrosine kinase receptor	X75208	---	Hs.2913	chr3:184280023-184299410 (+) // 97.2 // q27.1	EPH receptor B3	EPHB3	chr3q21-qter	ENSG00000182580	2049	P54753	EC:2.7.10.1	601839	NP_004434	NM_004443	0006468 // protein amino acid phosphorylation // inferred from electronic annotation /// 0007165 // signal transduction // traceable author statement /// 0007169 // transmembrane receptor protein tyrosine kinase signaling pathway // inferred from electronic annotation /// 0021952 // central nervous system projection neuron axonogenesis // inferred from electronic annotation /// 0031290 // retinal…	0005887 // integral to plasma membrane // inferred from electronic annotation /// 0005887 // integral to plasma membrane // traceable author statement /// 0016020 // membrane // inferred from electronic annotation /// 0016021 // integral to membrane // inferred from electronic annotation	0000166 // nucleotide binding // inferred from electronic annotation /// 0004672 // protein kinase activity // inferred from electronic annotation /// 0004713 // protein tyrosine kinase activity // inferred from electronic annotation /// 0004714 // transmembrane receptor protein tyrosine kinase activity // traceable author statement /// 0004714 // transmembrane receptor protein tyrosine kinase ac…	---	---	AAH52968.1 // span:560-582 // numtm:1 /// NP_004434.2 // span:560-582 // numtm:1	X75208 /FEATURE=cds /DEFINITION=HSPTKR H.sapiens HEK2 mRNA for protein tyrosine kinase receptor
1487_at	668.2	P	0.011447	-0.2	NC	0.755488	830.4	P	0.014937	L38487mRNA	L38487 /FEATURE=mRNA /DEFINITION=HUMHERRA1 Human estrogen receptor-related protein (hERRa1) mRNA, 3' end, partial cds	L38487	---	Hs.110849	chr11:64073043-64084210 (+) // 97.02 // q13.1	estrogen-related receptor alpha	ESRRA	chr11q13	ENSG00000173153	2101	A8CGI6 /// P11474 /// Q569H8 /// Q6GMQ8 /// Q8N4S8 /// Q96F89 /// Q96I02	---	601998	NP_004442	NM_004451	0006350 // transcription // inferred from electronic annotation /// 0006355 // regulation of transcription, DNA-dependent // inferred from electronic annotation /// 0042127 // regulation of cell proliferation // inferred from electronic annotation /// 0045449 // regulation of transcription // inferred from electronic annotation /// 0045667 // regulation of osteoblast differentiation // inferred f…	0005634 // nucleus // inferred from electronic annotation /// 0005634 // nucleus // traceable author statement	0003677 // DNA binding // traceable author statement /// 0003677 // DNA binding // inferred from electronic annotation /// 0003700 // transcription factor activity // inferred from electronic annotation /// 0003707 // steroid hormone receptor activity // inferred from electronic annotation /// 0004872 // receptor activity // inferred from electronic annotation /// 0004879 // ligand-dependent nucl…	Nuclear_Receptors // GenMAPP	IPR000536 // Nuclear hormone receptor, ligand-binding // 5.8E-7	---	L38487 /FEATURE=mRNA /DEFINITION=HUMHERRA1 Human estrogen receptor-related protein (hERRa1) mRNA, 3 end, partial cds
1494_f_at	98.7	A	0.07383	-0.1	NC	0.3824	83.2	A	0.11716	M33318mRNA	M33318 /FEATURE=mRNA /DEFINITION=HUMCPIIA3A Human cytochrome P450IIA3 (CYP2A3) mRNA, complete cds	M33318	---	Hs.250615	chr19:41594371-41602098 (+) // 86.67 // q13.2 /// chr19:41349446-41356339 (-) // 98.4 // q13.2 /// chr19:41381344-41388123 (-) // 90.85 // q13.2	cytochrome P450, family 2, subfamily A, polypeptide 6	CYP2A6	chr19q13.2	ENSG00000198077	1548	A6NE97 /// B3VTS8 /// B7ZKR0 /// C9JM60 /// P11509 /// P20853 /// Q13120 /// Q17RW7	EC:1.14.14.1	122700 /// 122720 /// 188890 /// 211980	NP_000753	NM_000762	0008202 // steroid metabolic process // inferred from mutant phenotype /// 0009804 // coumarin metabolic process // inferred from direct assay /// 0017144 // drug metabolic process // inferred from direct assay /// 0017144 // drug metabolic process // inferred from mutant phenotype /// 0042738 // exogenous drug catabolic process // inferred from direct assay /// 0046226 // coumarin catabolic proc…	0005783 // endoplasmic reticulum // inferred from electronic annotation /// 0005789 // endoplasmic reticulum membrane // not recorded /// 0005789 // endoplasmic reticulum membrane // inferred from electronic annotation /// 0005792 // microsome // inferred from direct assay /// 0005792 // microsome // inferred from electronic annotation /// 0016020 // membrane // inferred from electronic annotation	0004497 // monooxygenase activity // inferred from electronic annotation /// 0005506 // iron ion binding // inferred from electronic annotation /// 0008389 // coumarin 7-hydroxylase activity // not recorded /// 0008389 // coumarin 7-hydroxylase activity // inferred from direct assay /// 0009055 // electron carrier activity // inferred from electronic annotation /// 0016491 // oxidoreductase activ…	---	---	AAH96253.3 // span:2-24 // numtm:1 /// AAH96254.1 // span:2-24 // numtm:1 /// AAH96255.1 // span:2-24 // numtm:1 /// AAH96256.1 // span:2-24 // numtm:1 /// AAA52138.1 // span:2-24 // numtm:1 /// AAA52067.1 // span:2-24 // numtm:1 /// CAA32118.1 // span:2-24 // numtm:1 /// AAF13600.1 // span:2-24 // numtm:1 /// NP_000753.3 // span:2-24 // numtm:1 /// NP_000755.2 // span:2-24 // numtm:1 /// NP_0850…	M33318 /FEATURE=mRNA /DEFINITION=HUMCPIIA3A Human cytochrome P450IIA3 (CYP2A3) mRNA, complete cds
1552256_a_at	494.3	P	0.023926	-0.1	NC	0.5	505.5	P	0.023926	Hs2.180616.1	gb:NM_005505.2 /DB_XREF=gi:21361199 /GEN=SCARB1 /TID=Hs2.180616.1 /CNT=302 /FEA=FLmRNA /TIER=FL+Stack /STK=102 /LL=949 /UG=Hs.180616 /DEF=Homo sapiens scavenger receptor class B, member 1 (SCARB1), mRNA. /PROD=scavenger receptor class B, member 1 /FL=gb:NM_005505.2	NM_005505	Hs.180616	Hs.709216	chr12:125261826-125348519 (-) // 93.26 // q24.31	scavenger receptor class B, member 1	SCARB1	chr12q24.31	ENSG00000073060	949	B3KW46 /// B4DZ71 /// B4E3I1 /// B7ZKQ9 /// Q59FM4 /// Q8WTV0 /// Q9NR60	---	601040	NP_001076428 /// NP_005496	NM_001082959 /// NM_005505	0001935 // endothelial cell proliferation // inferred from electronic annotation /// 0006702 // androgen biosynthetic process // inferred from electronic annotation /// 0006707 // cholesterol catabolic process // inferred from electronic annotation /// 0006869 // lipid transport // inferred from electronic annotation /// 0007155 // cell adhesion // inferred from electronic annotation /// 0010595 …	0000299 // integral to membrane of membrane fraction // inferred from electronic annotation /// 0005737 // cytoplasm // inferred from electronic annotation /// 0005886 // plasma membrane // not recorded /// 0005886 // plasma membrane // inferred from direct assay /// 0005886 // plasma membrane // inferred from electronic annotation /// 0005887 // integral to plasma membrane // inferred from elect…	0001530 // lipopolysaccharide binding // inferred from direct assay /// 0001786 // phosphatidylserine binding // inferred from sequence or structural similarity /// 0001786 // phosphatidylserine binding // inferred from electronic annotation /// 0001875 // lipopolysaccharide receptor activity // inferred from direct assay /// 0004872 // receptor activity // inferred from electronic annotation ///…	Statin_Pathway_PharmGKB // GenMAPP	---	AAH80647.1 // span:13-35,440-462 // numtm:2 /// NP_001076428.1 // span:13-35,440-462 // numtm:2 /// NP_005496.4 // span:13-35,440-462 // numtm:2	gb:NM_005505.2 /DB_XREF=gi:21361199 /GEN=SCARB1 /TID=Hs2.180616.1 /CNT=302 /FEA=FLmRNA /TIER=FL+Stack /STK=102 /LL=949 /UG=Hs.180616 /DEF=Homo sapiens scavenger receptor class B, member 1 (SCARB1), mRNA. /PROD=scavenger receptor class B, member 1 /FL=gb:NM_005505.2
1552257_a_at	2117.3	P	0.000244	0.3	MI	0.002032	1568.1	P	0.000244	Hs2.82563.1	gb:NM_015140.1 /DB_XREF=gi:11056035 /TID=Hs2.82563.1 /CNT=210 /FEA=FLmRNA /TIER=FL+Stack /STK=57 /LL=23170 /UG_GENE=KIAA0153 /UG=Hs.82563 /UG_TITLE=KIAA0153 protein /DEF=Homo sapiens KIAA0153 protein (KIAA0153), mRNA. /FL=gb:NM_015140.1 gb:BC001070.1	NM_015140	Hs.82563	Hs.517670	chr22:43562239-43583139 (-) // 97.86 // q13.2	tubulin tyrosine ligase-like family, member 12	TTLL12	chr22q13.31	ENSG00000100304	23170	B1AH89 /// B4E2W8 /// Q14166 /// Q9BR23	---	---	NP_055955	NM_015140	0006464 // protein modification process // inferred from electronic annotation	---	0004835 // tubulin-tyrosine ligase activity // inferred from electronic annotation /// 0016874 // ligase activity // inferred from electronic annotation	---	---	---	gb:NM_015140.1 /DB_XREF=gi:11056035 /TID=Hs2.82563.1 /CNT=210 /FEA=FLmRNA /TIER=FL+Stack /STK=57 /LL=23170 /UG_GENE=KIAA0153 /UG=Hs.82563 /UG_TITLE=KIAA0153 protein /DEF=Homo sapiens KIAA0153 protein (KIAA0153), mRNA. /FL=gb:NM_015140.1 gb:BC001070.1
1552258_at	81.5	M	0.056152	-0.3	NC	0.5	126.3	P	0.030273	Hs2.432419.1	gb:NM_052871.1 /DB_XREF=gi:16418372 /TID=Hs2.432419.1 /CNT=37 /FEA=FLmRNA /TIER=FL+Stack /STK=25 /LL=112597 /UG_GENE=MGC4677 /UG=Hs.432419 /UG_TITLE=hypothetical protein MGC4677 /DEF=Homo sapiens hypothetical protein MGC4677 (MGC4677), mRNA. /FL=gb:BC010491.1 gb:NM_052871.1	NM_052871	Hs.432419	Hs.652166	chr2:87819437-87821034 (+) // 86.63 // p11.2 /// chr2:112186888-112188485 (-) // 86.33 // q13	non-protein coding RNA 152	NCRNA00152	chr2p11.2	---	112597	Q53NU3	---	---	---	NR_024204 /// NR_024205 /// NR_024206	---	---	---	---	---	---	gb:NM_052871.1 /DB_XREF=gi:16418372 /TID=Hs2.432419.1 /CNT=37 /FEA=FLmRNA /TIER=FL+Stack /STK=25 /LL=112597 /UG_GENE=MGC4677 /UG=Hs.432419 /UG_TITLE=hypothetical protein MGC4677 /DEF=Homo sapiens hypothetical protein MGC4677 (MGC4677), mRNA. /FL=gb:BC010491.1 gb:NM_052871.1
1552261_at	45.8	A	0.219482	0.1	NC	0.5	35.1	A	0.19458	Hs2.2719.2	gb:NM_080735.1 /DB_XREF=gi:18379359 /GEN=WFDC2 /TID=Hs2.2719.2 /CNT=26 /FEA=FLmRNA /TIER=FL+Stack /STK=23 /LL=10406 /UG=Hs.2719 /DEF=Homo sapiens WAP four-disulfide core domain 2 (WFDC2), transcript variant 5, mRNA. /PROD=WAP four-disulfide core domain 2, isoform 5 /FL=gb:NM_080735.1 gb:AF330261.1	NM_080735	Hs.2719	Hs.2719	chr20:44108169-44110171 (+) // 71.24 // q13.12	WAP four-disulfide core domain 2	WFDC2	chr20q12-q13.2	ENSG00000101443	10406	A8K2M3 /// Q14508	---	---	NP_006094	NM_006103	0006508 // proteolysis // traceable author statement /// 0007283 // spermatogenesis // traceable author statement	0005576 // extracellular region // inferred from electronic annotation /// 0005615 // extracellular space // traceable author statement	0004866 // endopeptidase inhibitor activity // traceable author statement /// 0004867 // serine-type endopeptidase inhibitor activity // inferred from electronic annotation /// 0030414 // peptidase inhibitor activity // inferred from electronic annotation	---	---	---	gb:NM_080735.1 /DB_XREF=gi:18379359 /GEN=WFDC2 /TID=Hs2.2719.2 /CNT=26 /FEA=FLmRNA /TIER=FL+Stack /STK=23 /LL=10406 /UG=Hs.2719 /DEF=Homo sapiens WAP four-disulfide core domain 2 (WFDC2), transcript variant 5, mRNA. /PROD=WAP four-disulfide core domain 2, isoform 5 /FL=gb:NM_080735.1 gb:AF330261.1
1552263_at	352	P	0.000244	-0.4	D	0.999308	413.2	P	0.000244	Hs2.324473.2	gb:NM_138957.1 /DB_XREF=gi:20986530 /GEN=MAPK1 /TID=Hs2.324473.2 /CNT=74 /FEA=FLmRNA /TIER=FL+Stack /STK=16 /LL=5594 /UG=Hs.324473 /DEF=Homo sapiens mitogen-activated protein kinase 1 (MAPK1), transcript variant 2, mRNA. /PROD=mitogen-activated protein kinase 1 /FL=gb:NM_138957.1 gb:BC017832.1	NM_138957	Hs.324473	Hs.431850	chr22:22123318-22221970 (-) // 90.38 // q11.21	mitogen-activated protein kinase 1	MAPK1	chr22q11.2|22q11.21	ENSG00000100030	5594	A8CZ64 /// B4DHN0 /// P28482 /// Q1HBJ4 /// Q499G7	EC:2.7.11.24	176948	NP_002736 /// NP_620407	NM_002745 /// NM_138957	0000189 // nuclear translocation of MAPK // inferred from electronic annotation /// 0006350 // transcription // inferred from electronic annotation /// 0006468 // protein amino acid phosphorylation // inferred from electronic annotation /// 0006917 // induction of apoptosis // traceable author statement /// 0006935 // chemotaxis // traceable author statement /// 0006950 // response to stress // t…	0005625 // soluble fraction // inferred from electronic annotation /// 0005626 // insoluble fraction // inferred from electronic annotation /// 0005634 // nucleus // inferred from direct assay /// 0005634 // nucleus // inferred from electronic annotation /// 0005654 // nucleoplasm // not recorded /// 0005654 // nucleoplasm // inferred from electronic annotation /// 0005730 // nucleolus // inferre…	0000166 // nucleotide binding // inferred from electronic annotation /// 0001784 // phosphotyrosine binding // inferred from electronic annotation /// 0003677 // DNA binding // inferred from electronic annotation /// 0004672 // protein kinase activity // not recorded /// 0004672 // protein kinase activity // inferred from electronic annotation /// 0004674 // protein serine/threonine kinase activi…	MAPK_Cascade // GenMAPP /// S1P_Signaling // GenMAPP	IPR001245 // Tyrosine protein kinase // 2.1E-5 /// IPR001245 // Tyrosine protein kinase // 9.3E-10	---	gb:NM_138957.1 /DB_XREF=gi:20986530 /GEN=MAPK1 /TID=Hs2.324473.2 /CNT=74 /FEA=FLmRNA /TIER=FL+Stack /STK=16 /LL=5594 /UG=Hs.324473 /DEF=Homo sapiens mitogen-activated protein kinase 1 (MAPK1), transcript variant 2, mRNA. /PROD=mitogen-activated protein kinase 1 /FL=gb:NM_138957.1 gb:BC017832.1
1552264_a_at	1286.5	P	0.000244	0	NC	0.5	1555.3	P	0.000244	Hs2.324473.2	gb:NM_138957.1 /DB_XREF=gi:20986530 /GEN=MAPK1 /TID=Hs2.324473.2 /CNT=74 /FEA=FLmRNA /TIER=FL+Stack /STK=16 /LL=5594 /UG=Hs.324473 /DEF=Homo sapiens mitogen-activated protein kinase 1 (MAPK1), transcript variant 2, mRNA. /PROD=mitogen-activated protein kinase 1 /FL=gb:NM_138957.1 gb:BC017832.1	NM_138957	Hs.324473	Hs.431850	chr22:22123318-22221970 (-) // 90.38 // q11.21	mitogen-activated protein kinase 1	MAPK1	chr22q11.2|22q11.21	ENSG00000100030	5594	A8CZ64 /// B4DHN0 /// P28482 /// Q1HBJ4 /// Q499G7	EC:2.7.11.24	176948	NP_002736 /// NP_620407	NM_002745 /// NM_138957	0000189 // nuclear translocation of MAPK // inferred from electronic annotation /// 0006350 // transcription // inferred from electronic annotation /// 0006468 // protein amino acid phosphorylation // inferred from electronic annotation /// 0006917 // induction of apoptosis // traceable author statement /// 0006935 // chemotaxis // traceable author statement /// 0006950 // response to stress // t…	0005625 // soluble fraction // inferred from electronic annotation /// 0005626 // insoluble fraction // inferred from electronic annotation /// 0005634 // nucleus // inferred from direct assay /// 0005634 // nucleus // inferred from electronic annotation /// 0005654 // nucleoplasm // not recorded /// 0005654 // nucleoplasm // inferred from electronic annotation /// 0005730 // nucleolus // inferre…	0000166 // nucleotide binding // inferred from electronic annotation /// 0001784 // phosphotyrosine binding // inferred from electronic annotation /// 0003677 // DNA binding // inferred from electronic annotation /// 0004672 // protein kinase activity // not recorded /// 0004672 // protein kinase activity // inferred from electronic annotation /// 0004674 // protein serine/threonine kinase activi…	MAPK_Cascade // GenMAPP /// S1P_Signaling // GenMAPP	IPR001245 // Tyrosine protein kinase // 2.1E-5 /// IPR001245 // Tyrosine protein kinase // 9.3E-10 /// IPR001245 // Tyrosine protein kinase // 2.1E-5 /// IPR001245 // Tyrosine protein kinase // 9.3E-10 /// IPR001245 // Tyrosine protein kinase // 5.4E-4 /// IPR001245 // Tyrosine protein kinase // 7.5E-8	---	gb:NM_138957.1 /DB_XREF=gi:20986530 /GEN=MAPK1 /TID=Hs2.324473.2 /CNT=74 /FEA=FLmRNA /TIER=FL+Stack /STK=16 /LL=5594 /UG=Hs.324473 /DEF=Homo sapiens mitogen-activated protein kinase 1 (MAPK1), transcript variant 2, mRNA. /PROD=mitogen-activated protein kinase 1 /FL=gb:NM_138957.1 gb:BC017832.1
1552266_at	1.1	A	0.633789	0.2	NC	0.296089	3	A	0.533936	Hs2.338203.1	gb:NM_145004.1 /DB_XREF=gi:21450712 /TID=Hs2.338203.1 /CNT=38 /FEA=FLmRNA /TIER=FL+Stack /STK=15 /LL=203102 /UG_GENE=MGC26899 /UG=Hs.338203 /UG_TITLE=hypothetical protein MGC26899 /DEF=Homo sapiens a disintegrin and metalloprotease domain 32 (ADAM32), mRNA. /FL=gb:BC030698.1 gb:NM_145004.1 gb:BC030014.1 gb:BC026085.1 gb:BC028702.1 gb:BC026169.1 gb:BC034975.1	NM_145004	Hs.338203	Hs.521545	chr8:38965236-39142430 (+) // 95.65 // p11.22	ADAM metallopeptidase domain 32	ADAM32	chr8p11.22	ENSG00000197140	203102	A6NCM2 /// B2R9P5 /// B4DTC2 /// Q2VYF6 /// Q59EX1 /// Q6ZP86 /// Q6ZWL1 /// Q8TC27	---	---	NP_659441	NM_145004	0006508 // proteolysis // inferred from electronic annotation /// 0007229 // integrin-mediated signaling pathway // inferred from electronic annotation	0016020 // membrane // inferred from electronic annotation /// 0016021 // integral to membrane // inferred from electronic annotation	0004222 // metalloendopeptidase activity // inferred from electronic annotation /// 0008233 // peptidase activity // inferred from electronic annotation /// 0008237 // metallopeptidase activity // inferred from electronic annotation /// 0008270 // zinc ion binding // inferred from electronic annotation /// 0016787 // hydrolase activity // inferred from electronic annotation /// 0046872 // metal i…	---	IPR013111 // EGF, extracellular // 8.0E-4 /// IPR013111 // EGF, extracellular // 8.0E-4 /// IPR013111 // EGF, extracellular // 8.0E-4	BAC85238.1 // span:105-127 // numtm:1 /// BAG61934.1 // span:582-604 // numtm:1 /// AAH26085.1 // span:681-703 // numtm:1 /// AAH26169.1 // span:681-703 // numtm:1 /// AAH28702.1 // span:681-703 // numtm:1 /// AAH30014.1 // span:681-703 // numtm:1 /// AAH30698.1 // span:681-703 // numtm:1 /// AAH34975.1 // span:681-703 // numtm:1 /// AAQ89099.1 // span:681-703 // numtm:1 /// NP_659441.3 // span:6…	gb:NM_145004.1 /DB_XREF=gi:21450712 /TID=Hs2.338203.1 /CNT=38 /FEA=FLmRNA /TIER=FL+Stack /STK=15 /LL=203102 /UG_GENE=MGC26899 /UG=Hs.338203 /UG_TITLE=hypothetical protein MGC26899 /DEF=Homo sapiens a disintegrin and metalloprotease domain 32 (ADAM32), mRNA. /FL=gb:BC030698.1 gb:NM_145004.1 gb:BC030014.1 gb:BC026085.1 gb:BC028702.1 gb:BC026169.1 gb:BC034975.1
1552269_at	29.4	A	0.129639	0.4	NC	0.065566	20.1	A	0.567627	Hs2.99214.1	gb:NM_138796.1 /DB_XREF=gi:20270344 /TID=Hs2.99214.1 /CNT=32 /FEA=FLmRNA /TIER=FL+Stack /STK=14 /LL=128153 /UG_GENE=LOC128153 /UG=Hs.99214 /UG_TITLE=hypothetical protein BC014608 /DEF=Homo sapiens hypothetical protein BC014608 (LOC128153), mRNA. /FL=gb:NM_138796.1 gb:BC014608.1	NM_138796	Hs.99214	Hs.171130	chr1:217804666-218040486 (+) // 98.14 // q41	spermatogenesis associated 17	SPATA17	chr1q41	ENSG00000162814	128153	A5D6N2 /// Q96L03	---	611032	NP_620151	NM_138796	---	0005737 // cytoplasm // inferred from electronic annotation	0005516 // calmodulin binding // inferred from electronic annotation	---	---	---	gb:NM_138796.1 /DB_XREF=gi:20270344 /TID=Hs2.99214.1 /CNT=32 /FEA=FLmRNA /TIER=FL+Stack /STK=14 /LL=128153 /UG_GENE=LOC128153 /UG=Hs.99214 /UG_TITLE=hypothetical protein BC014608 /DEF=Homo sapiens hypothetical protein BC014608 (LOC128153), mRNA. /FL=gb:NM_138796.1 gb:BC014608.1
1552271_at	11.1	A	0.953857	-0.2	NC	0.657563	5.7	A	0.976074	Hs2.214543.1	gb:NM_153359.1 /DB_XREF=gi:23503298 /TID=Hs2.214543.1 /CNT=20 /FEA=FLmRNA /TIER=FL+Stack /STK=13 /LL=163154 /UG_GENE=MGC24975 /UG=Hs.214543 /UG_TITLE=hypothetical protein MGC24975 /DEF=Homo sapiens hypothetical protein MGC24975 (MGC24975), mRNA. /FL=gb:NM_153359.1 gb:BC023278.1	NM_153359	Hs.214543	Hs.631838	chr19:5782970-5784610 (-) // 97.39 // p13.3	proline rich 22	PRR22	chr19p13.3	ENSG00000212123	163154	Q8IZ63	---	---	NP_001127788 /// NP_699190	NM_001134316 /// NM_153359	---	---	---	---	---	---	gb:NM_153359.1 /DB_XREF=gi:23503298 /TID=Hs2.214543.1 /CNT=20 /FEA=FLmRNA /TIER=FL+Stack /STK=13 /LL=163154 /UG_GENE=MGC24975 /UG=Hs.214543 /UG_TITLE=hypothetical protein MGC24975 /DEF=Homo sapiens hypothetical protein MGC24975 (MGC24975), mRNA. /FL=gb:NM_153359.1 gb:BC023278.1
1552272_a_at	121.5	P	0.008057	0.1	NC	0.5	117.1	P	0.008057	Hs2.214543.1	gb:NM_153359.1 /DB_XREF=gi:23503298 /TID=Hs2.214543.1 /CNT=20 /FEA=FLmRNA /TIER=FL+Stack /STK=13 /LL=163154 /UG_GENE=MGC24975 /UG=Hs.214543 /UG_TITLE=hypothetical protein MGC24975 /DEF=Homo sapiens hypothetical protein MGC24975 (MGC24975), mRNA. /FL=gb:NM_153359.1 gb:BC023278.1	NM_153359	Hs.214543	Hs.631838	chr19:5782970-5784610 (-) // 97.39 // p13.3	proline rich 22	PRR22	chr19p13.3	ENSG00000212123	163154	Q8IZ63	---	---	NP_001127788 /// NP_699190	NM_001134316 /// NM_153359	---	---	---	---	---	---	gb:NM_153359.1 /DB_XREF=gi:23503298 /TID=Hs2.214543.1 /CNT=20 /FEA=FLmRNA /TIER=FL+Stack /STK=13 /LL=163154 /UG_GENE=MGC24975 /UG=Hs.214543 /UG_TITLE=hypothetical protein MGC24975 /DEF=Homo sapiens hypothetical protein MGC24975 (MGC24975), mRNA. /FL=gb:NM_153359.1 gb:BC023278.1
1552274_at	547.7	P	0.000244	0.2	NC	0.263341	528.8	P	0.000244	Hs2.322934.1	gb:BC014479.1 /DB_XREF=gi:15680248 /TID=Hs2.322934.1 /CNT=70 /FEA=FLmRNA /TIER=FL+Stack /STK=11 /LL=54899 /UG_GENE=FLJ20335 /UG=Hs.322934 /DEF=Homo sapiens, clone MGC:23156 IMAGE:4856139, mRNA, complete cds. /PROD=Unknown (protein for MGC:23156) /FL=gb:AF399753.1 gb:NM_017771.1 gb:BC014479.1	BC014479	Hs.322934	Hs.190544	chr3:58318612-58411327 (+) // 96.39 // p14.3	PX domain containing serine/threonine kinase	PXK	chr3p14.3	ENSG00000168297	54899	B4DID9 /// B4DJD8 /// B4DJS8 /// C9IYJ2 /// Q32NE9 /// Q7Z7A4	---	611450	NP_060241	NM_017771	0006468 // protein amino acid phosphorylation // non-traceable author statement /// 0006468 // protein amino acid phosphorylation // inferred from electronic annotation /// 0006954 // inflammatory response // inferred from mutant phenotype /// 0007154 // cell communication // inferred from electronic annotation /// 0032780 // negative regulation of ATPase activity // inferred from sequence or str…	0005634 // nucleus // inferred from direct assay /// 0005737 // cytoplasm // inferred from sequence or structural similarity /// 0005737 // cytoplasm // inferred from electronic annotation /// 0005737 // cytoplasm // inferred from direct assay /// 0005886 // plasma membrane // inferred from sequence or structural similarity /// 0005886 // plasma membrane // inferred from electronic annotation ///…	0000166 // nucleotide binding // non-traceable author statement /// 0003779 // actin binding // inferred from electronic annotation /// 0004672 // protein kinase activity // non-traceable author statement /// 0004672 // protein kinase activity // inferred from electronic annotation /// 0005515 // protein binding // inferred from electronic annotation /// 0005524 // ATP binding // non-traceable au…	---	IPR001683 // Phox-like // 6.8E-9 /// IPR003124 // Actin-binding WH2 // 0.21 /// IPR003124 // Actin-binding WH2 // 0.21 /// IPR003124 // Actin-binding WH2 // 0.21 /// IPR003124 // Actin-binding WH2 // 0.21 /// IPR003124 // Actin-binding WH2 // 0.21	---	gb:BC014479.1 /DB_XREF=gi:15680248 /TID=Hs2.322934.1 /CNT=70 /FEA=FLmRNA /TIER=FL+Stack /STK=11 /LL=54899 /UG_GENE=FLJ20335 /UG=Hs.322934 /DEF=Homo sapiens, clone MGC:23156 IMAGE:4856139, mRNA, complete cds. /PROD=Unknown (protein for MGC:23156) /FL=gb:AF399753.1 gb:NM_017771.1 gb:BC014479.1
1552275_s_at	661	P	0.000244	0	NC	0.5	619	P	0.000244	Hs2.322934.1	gb:BG573647 /DB_XREF=gi:13581300 /DB_XREF=602594669F1 /CLONE=IMAGE:4722136 /TID=Hs2.322934.1 /CNT=70 /FEA=FLmRNA /TIER=ConsEnd /STK=0 /LL=54899 /UG_GENE=FLJ20335 /UG=Hs.322934 /UG_TITLE=hypothetical protein FLJ20335 /FL=gb:AF399753.1 gb:NM_017771.1 gb:BC014479.1	BG573647	Hs.322934	Hs.190544	chr3:58318612-58411327 (+) // 96.39 // p14.3	PX domain containing serine/threonine kinase	PXK	chr3p14.3	---	54899	B4DID9 /// B4DJD8 /// B4DJS8 /// C9IYJ2 /// Q32NE9 /// Q7Z7A4	---	611450	NP_060241	NM_017771	0006468 // protein amino acid phosphorylation // non-traceable author statement /// 0006468 // protein amino acid phosphorylation // inferred from electronic annotation /// 0006954 // inflammatory response // inferred from mutant phenotype /// 0007154 // cell communication // inferred from electronic annotation /// 0032780 // negative regulation of ATPase activity // inferred from sequence or str…	0005634 // nucleus // inferred from direct assay /// 0005737 // cytoplasm // inferred from sequence or structural similarity /// 0005737 // cytoplasm // inferred from electronic annotation /// 0005737 // cytoplasm // inferred from direct assay /// 0005886 // plasma membrane // inferred from sequence or structural similarity /// 0005886 // plasma membrane // inferred from electronic annotation ///…	0000166 // nucleotide binding // non-traceable author statement /// 0003779 // actin binding // inferred from electronic annotation /// 0004672 // protein kinase activity // non-traceable author statement /// 0004672 // protein kinase activity // inferred from electronic annotation /// 0005515 // protein binding // inferred from electronic annotation /// 0005524 // ATP binding // non-traceable au…	---	IPR003124 // Actin-binding WH2 // 0.21	---	gb:BG573647 /DB_XREF=gi:13581300 /DB_XREF=602594669F1 /CLONE=IMAGE:4722136 /TID=Hs2.322934.1 /CNT=70 /FEA=FLmRNA /TIER=ConsEnd /STK=0 /LL=54899 /UG_GENE=FLJ20335 /UG=Hs.322934 /UG_TITLE=hypothetical protein FLJ20335 /FL=gb:AF399753.1 gb:NM_017771.1 gb:BC014479.1
1552276_a_at	169.3	A	0.111572	0.2	NC	0.5	164.9	A	0.095215	Hs2.23876.1	gb:NM_080432.1 /DB_XREF=gi:17978486 /GEN=VPS18 /TID=Hs2.23876.1 /CNT=51 /FEA=FLmRNA /TIER=FL+Stack /STK=11 /LL=57617 /UG=Hs.23876 /DEF=Homo sapiens vacuolar protein sorting protein 18 (VPS18), transcript variant 2, mRNA. /PROD=vacuolar protein sorting 18 isoform 2 /FL=gb:NM_080432.1 gb:BC001513.1	NM_080432	Hs.23876	Hs.23876	chr15:41186652-41196172 (+) // 97.35 // q15.1	vacuolar protein sorting 18 homolog (S. cerevisiae)	VPS18	chr15q14-q15	ENSG00000104142	57617	Q9P253	---	608551	NP_065908	NM_020857	0006810 // transport // inferred from electronic annotation /// 0007032 // endosome organization // inferred from direct assay /// 0007032 // endosome organization // inferred from electronic annotation /// 0007040 // lysosome organization // inferred from direct assay /// 0015031 // protein transport // inferred from electronic annotation	0005764 // lysosome // inferred from electronic annotation /// 0005765 // lysosomal membrane // inferred from electronic annotation /// 0005768 // endosome // inferred from electronic annotation /// 0005769 // early endosome // inferred from electronic annotation /// 0005884 // actin filament // inferred from electronic annotation /// 0016020 // membrane // inferred from electronic annotation ///…	0003779 // actin binding // inferred from electronic annotation /// 0005488 // binding // inferred from electronic annotation /// 0005515 // protein binding // inferred from physical interaction /// 0005515 // protein binding // inferred from electronic annotation /// 0046872 // metal ion binding // inferred from electronic annotation	---	---	---	gb:NM_080432.1 /DB_XREF=gi:17978486 /GEN=VPS18 /TID=Hs2.23876.1 /CNT=51 /FEA=FLmRNA /TIER=FL+Stack /STK=11 /LL=57617 /UG=Hs.23876 /DEF=Homo sapiens vacuolar protein sorting protein 18 (VPS18), transcript variant 2, mRNA. /PROD=vacuolar protein sorting 18 isoform 2 /FL=gb:NM_080432.1 gb:BC001513.1
1552277_a_at	2168.9	P	0.000244	-0.1	NC	0.5	2344.1	P	0.000244	Hs2.78531.1	gb:NM_080655.1 /DB_XREF=gi:18087818 /TID=Hs2.78531.1 /CNT=25 /FEA=FLmRNA /TIER=FL+Stack /STK=11 /LL=91283 /UG_GENE=MGC17337 /UG=Hs.78531 /UG_TITLE=similar to RIKEN cDNA 5730528L13 gene /DEF=Homo sapiens similar to RIKEN cDNA 5730528L13 gene (MGC17337), mRNA. /FL=gb:NM_080655.1 gb:BC008993.1	NM_080655	Hs.78531	Hs.530272	chr9:103204185-103213511 (+) // 87.97 // q31.1	chromosome 9 open reading frame 30	C9orf30	chr9q31.1	ENSG00000066697	91283	B2RC35 /// Q96H12	---	---	NP_542386	NM_080655	---	---	0042802 // identical protein binding // inferred from electronic annotation	---	---	---	gb:NM_080655.1 /DB_XREF=gi:18087818 /TID=Hs2.78531.1 /CNT=25 /FEA=FLmRNA /TIER=FL+Stack /STK=11 /LL=91283 /UG_GENE=MGC17337 /UG=Hs.78531 /UG_TITLE=similar to RIKEN cDNA 5730528L13 gene /DEF=Homo sapiens similar to RIKEN cDNA 5730528L13 gene (MGC17337), mRNA. /FL=gb:NM_080655.1 gb:BC008993.1
1552278_a_at	63.6	P	0.01416	-0.2	NC	0.330589	80	A	0.095215	Hs2.343553.1	gb:NM_080669.1 /DB_XREF=gi:18087846 /TID=Hs2.343553.1 /CNT=39 /FEA=FLmRNA /TIER=FL+Stack /STK=11 /LL=113235 /UG_GENE=MGC9564 /UG=Hs.343553 /UG_TITLE=similar to RIKEN cDNA 1110002C08 gene /DEF=Homo sapiens similar to RIKEN cDNA 1110002C08 gene (MGC9564), mRNA. /FL=gb:BC010691.1 gb:NM_080669.1	NM_080669	Hs.343553	Hs.724517	chr17:26722694-26733219 (-) // 91.92 // q11.2	solute carrier family 46 (folate transporter), member 1	SLC46A1	chr17q11.2	ENSG00000076351	113235	B4DJ17 /// C9JSZ2 /// C9JT70 /// Q96NT5	---	229050 /// 611672	NP_542400	NM_080669	0006810 // transport // inferred from electronic annotation /// 0015884 // folic acid transport // inferred from direct assay /// 0015886 // heme transport // inferred from electronic annotation /// 0055085 // transmembrane transport // inferred from electronic annotation	0005737 // cytoplasm // inferred from sequence or structural similarity /// 0005737 // cytoplasm // inferred from electronic annotation /// 0005886 // plasma membrane // inferred from electronic annotation /// 0016020 // membrane // inferred from electronic annotation /// 0016021 // integral to membrane // inferred from electronic annotation /// 0016324 // apical plasma membrane // inferred from …	0005215 // transporter activity // inferred from electronic annotation /// 0005542 // folic acid binding // inferred from electronic annotation /// 0008517 // folic acid transporter activity // inferred from direct assay /// 0015232 // heme transporter activity // inferred from electronic annotation	---	---	AAH10691.1 // span:85-107,114-136,146-168,181-203,213-231,266-288,303-325,332-354,364-386,393-415 // numtm:10 /// NP_542400.2 // span:85-107,114-136,146-168,181-203,213-231,266-288,303-325,332-354,358-377,389-411,426-443 // numtm:11	gb:NM_080669.1 /DB_XREF=gi:18087846 /TID=Hs2.343553.1 /CNT=39 /FEA=FLmRNA /TIER=FL+Stack /STK=11 /LL=113235 /UG_GENE=MGC9564 /UG=Hs.343553 /UG_TITLE=similar to RIKEN cDNA 1110002C08 gene /DEF=Homo sapiens similar to RIKEN cDNA 1110002C08 gene (MGC9564), mRNA. /FL=gb:BC010691.1 gb:NM_080669.1
1552279_a_at	318.6	P	0.000244	0.2	NC	0.194801	276.1	P	0.000244	Hs2.343553.1	gb:AK074161.1 /DB_XREF=gi:18676669 /TID=Hs2.343553.1 /CNT=39 /FEA=FLmRNA /TIER=ConsEnd /STK=0 /LL=113235 /UG_GENE=MGC9564 /UG=Hs.343553 /UG_TITLE=similar to RIKEN cDNA 1110002C08 gene /DEF=Homo sapiens mRNA for FLJ00234 protein. /FL=gb:BC010691.1 gb:NM_080669.1	AK074161	Hs.343553	Hs.724517	chr17:26722694-26733219 (-) // 91.92 // q11.2	solute carrier family 46 (folate transporter), member 1	SLC46A1	chr17q11.2	ENSG00000076351	113235	B4DJ17 /// C9JSZ2 /// C9JT70 /// Q96NT5	---	229050 /// 611672	NP_542400	NM_080669	0006810 // transport // inferred from electronic annotation /// 0015884 // folic acid transport // inferred from direct assay /// 0015886 // heme transport // inferred from electronic annotation /// 0055085 // transmembrane transport // inferred from electronic annotation	0005737 // cytoplasm // inferred from sequence or structural similarity /// 0005737 // cytoplasm // inferred from electronic annotation /// 0005886 // plasma membrane // inferred from electronic annotation /// 0016020 // membrane // inferred from electronic annotation /// 0016021 // integral to membrane // inferred from electronic annotation /// 0016324 // apical plasma membrane // inferred from …	0005215 // transporter activity // inferred from electronic annotation /// 0005542 // folic acid binding // inferred from electronic annotation /// 0008517 // folic acid transporter activity // inferred from direct assay /// 0015232 // heme transporter activity // inferred from electronic annotation	---	---	NP_542400.2 // span:85-107,114-136,146-168,181-203,213-231,266-288,303-325,332-354,358-377,389-411,426-443 // numtm:11	gb:AK074161.1 /DB_XREF=gi:18676669 /TID=Hs2.343553.1 /CNT=39 /FEA=FLmRNA /TIER=ConsEnd /STK=0 /LL=113235 /UG_GENE=MGC9564 /UG=Hs.343553 /UG_TITLE=similar to RIKEN cDNA 1110002C08 gene /DEF=Homo sapiens mRNA for FLJ00234 protein. /FL=gb:BC010691.1 gb:NM_080669.1
1552280_at	2.7	A	0.753906	0	NC	0.692594	6.9	A	0.633789	Hs2.334907.1	gb:NM_138379.1 /DB_XREF=gi:19923904 /TID=Hs2.334907.1 /CNT=19 /FEA=FLmRNA /TIER=FL+Stack /STK=11 /LL=91937 /UG_GENE=LOC91937 /UG=Hs.334907 /UG_TITLE=hypothetical protein BC008988 /DEF=Homo sapiens hypothetical protein BC008988 (LOC91937), mRNA. /FL=gb:BC008988.1 gb:NM_138379.1	NM_138379	Hs.334907	Hs.334907	chr5:156346292-156390266 (-) // 97.23 // q33.3	T-cell immunoglobulin and mucin domain containing 4	TIMD4	chr5q33.3	ENSG00000145850	91937	B5MCL9 /// B5MCV9 /// Q96H15	---	610096	NP_001140198 /// NP_612388	NM_001146726 /// NM_138379	---	0016020 // membrane // inferred from electronic annotation /// 0016021 // integral to membrane // inferred from electronic annotation	---	---	---	AAH08988.1 // span:314-336 // numtm:1 /// NP_612388.2 // span:314-336 // numtm:1	gb:NM_138379.1 /DB_XREF=gi:19923904 /TID=Hs2.334907.1 /CNT=19 /FEA=FLmRNA /TIER=FL+Stack /STK=11 /LL=91937 /UG_GENE=LOC91937 /UG=Hs.334907 /UG_TITLE=hypothetical protein BC008988 /DEF=Homo sapiens hypothetical protein BC008988 (LOC91937), mRNA. /FL=gb:BC008988.1 gb:NM_138379.1
1552281_at	18.1	A	0.533936	-2.8	NC	0.757415	132.4	A	0.219482	Hs2.32699.1	gb:NM_173596.1 /DB_XREF=gi:27734776 /TID=Hs2.32699.1 /CNT=27 /FEA=FLmRNA /TIER=FL+Stack /STK=11 /LL=283375 /UG_GENE=MGC34778 /UG=Hs.32699 /UG_TITLE=hypothetical protein MGC34778 /DEF=Homo sapiens hypothetical protein MGC34778 (MGC34778), mRNA. /FL=gb:NM_173596.1 gb:BC027884.1	NM_173596	Hs.32699	Hs.591018	chr12:56624562-56631630 (+) // 93.78 // q13.3	solute carrier family 39 (metal ion transporter), member 5	SLC39A5	chr12q13.3	ENSG00000139540	283375	B4DPG8 /// C9JIB2 /// C9JPS5 /// C9JPS6 /// C9JVC6 /// Q6ZMH5	---	608730	NP_001128667 /// NP_775867	NM_001135195 /// NM_173596	0006810 // transport // inferred from electronic annotation /// 0006811 // ion transport // inferred from electronic annotation /// 0006829 // zinc ion transport // inferred from electronic annotation /// 0030001 // metal ion transport // inferred from electronic annotation /// 0055085 // transmembrane transport // inferred from electronic annotation	0005886 // plasma membrane // inferred from electronic annotation /// 0016020 // membrane // inferred from electronic annotation /// 0016021 // integral to membrane // inferred from electronic annotation /// 0016323 // basolateral plasma membrane // inferred from electronic annotation	0046873 // metal ion transmembrane transporter activity // inferred from electronic annotation	---	---	AAH27884.1 // span:215-237,244-266,286-308,443-465,475-497,509-528 // numtm:6 /// NP_775867.2 // span:216-238,245-267,287-309,444-466,476-498,510-529 // numtm:6 /// NP_001128667.1 // span:216-238,245-267,287-309,444-466,476-498,510-529 // numtm:6	gb:NM_173596.1 /DB_XREF=gi:27734776 /TID=Hs2.32699.1 /CNT=27 /FEA=FLmRNA /TIER=FL+Stack /STK=11 /LL=283375 /UG_GENE=MGC34778 /UG=Hs.32699 /UG_TITLE=hypothetical protein MGC34778 /DEF=Homo sapiens hypothetical protein MGC34778 (MGC34778), mRNA. /FL=gb:NM_173596.1 gb:BC027884.1
1552283_s_at	264.7	P	0.000244	-0.5	D	0.999308	321.7	P	0.000244	Hs2.321609.1	gb:NM_024786.1 /DB_XREF=gi:13376149 /TID=Hs2.321609.1 /CNT=22 /FEA=FLmRNA /TIER=FL+Stack /STK=11 /LL=79844 /UG_GENE=ZDHHC11 /UG=Hs.321609 /UG_TITLE=zinc finger, DHHC domain containing 11 /DEF=Homo sapiens zinc finger, DHHC domain containing 11 (ZDHHC11), mRNA. /FL=gb:BC032000.1 gb:NM_024786.1	NM_024786	Hs.321609	Hs.723221	chr5:795719-851101 (-) // 95.97 // p15.33	zinc finger, DHHC-type containing 11	ZDHHC11	chr5p15.33	ENSG00000188818	79844	Q6UWR9 /// Q9H2I9 /// Q9H8X9	---	---	NP_079062	NM_024786	---	0016020 // membrane // inferred from electronic annotation /// 0016021 // integral to membrane // inferred from electronic annotation	0008270 // zinc ion binding // inferred from electronic annotation /// 0008415 // acyltransferase activity // inferred from electronic annotation /// 0016740 // transferase activity // inferred from electronic annotation /// 0046872 // metal ion binding // inferred from electronic annotation	---	---	BAB14468.1 // span:42-64,71-93,174-196,217-239,243-261 // numtm:5 /// NP_079062.1 // span:42-64,71-93,174-196,217-239,243-261 // numtm:5	gb:NM_024786.1 /DB_XREF=gi:13376149 /TID=Hs2.321609.1 /CNT=22 /FEA=FLmRNA /TIER=FL+Stack /STK=11 /LL=79844 /UG_GENE=ZDHHC11 /UG=Hs.321609 /UG_TITLE=zinc finger, DHHC domain containing 11 /DEF=Homo sapiens zinc finger, DHHC domain containing 11 (ZDHHC11), mRNA. /FL=gb:BC032000.1 gb:NM_024786.1
1552286_at	162	P	0.005859	0.5	I	0.001832	111.2	P	0.023926	Hs2.336620.1	gb:NM_080653.1 /DB_XREF=gi:18087814 /TID=Hs2.336620.1 /CNT=24 /FEA=FLmRNA /TIER=FL+Stack /STK=10 /LL=90423 /UG_GENE=ATP6V1E2 /UG=Hs.336620 /UG_TITLE=ATPase, H+ transporting, lysosomal 31kDa, V1 subunit E isoform 2 /DEF=Homo sapiens ATPase, H+ transporting, lysosomal 31kD, V1 subunit E-like 2 (ATP6V1EL2), mRNA. /FL=gb:BC008981.1 gb:BC034808.1 gb:NM_080653.1 gb:AB074759.1	NM_080653	Hs.336620	Hs.659656	chr2:46738985-46747132 (-) // 67.97 // p21	ATPase, H+ transporting, lysosomal 31kDa, V1 subunit E2	ATP6V1E2	chr2p21	ENSG00000171142	90423	Q96A05	---	---	NP_542384	NM_080653	0006810 // transport // inferred from electronic annotation /// 0006811 // ion transport // inferred from electronic annotation /// 0015986 // ATP synthesis coupled proton transport // inferred from electronic annotation /// 0015991 // ATP hydrolysis coupled proton transport // inferred from electronic annotation /// 0015992 // proton transport // inferred from electronic annotation	0001669 // acrosomal vesicle // inferred from electronic annotation /// 0033178 // proton-transporting two-sector ATPase complex, catalytic domain // inferred from electronic annotation	0008553 // hydrogen-exporting ATPase activity, phosphorylative mechanism // inferred from electronic annotation /// 0046961 // proton-transporting ATPase activity, rotational mechanism // inferred from electronic annotation	---	---	---	gb:NM_080653.1 /DB_XREF=gi:18087814 /TID=Hs2.336620.1 /CNT=24 /FEA=FLmRNA /TIER=FL+Stack /STK=10 /LL=90423 /UG_GENE=ATP6V1E2 /UG=Hs.336620 /UG_TITLE=ATPase, H+ transporting, lysosomal 31kDa, V1 subunit E isoform 2 /DEF=Homo sapiens ATPase, H+ transporting, lysosomal 31kD, V1 subunit E-like 2 (ATP6V1EL2), mRNA. /FL=gb:BC008981.1 gb:BC034808.1 gb:NM_080653.1 gb:AB074759.1
1552287_s_at	642.2	P	0.000244	-0.3	D	0.998923	827.3	P	0.000244	Hs2.337620.1	gb:NM_001132.1 /DB_XREF=gi:27477067 /GEN=AFG3L1 /TID=Hs2.337620.1 /CNT=31 /FEA=FLmRNA /TIER=FL+Stack /STK=10 /LL=172 /UG=Hs.337620 /DEF=Homo sapiens AFG3 ATPase family gene 3-like 1 (yeast) (AFG3L1), mRNA. /PROD=AFG3 ATPase family gene 3-like 1 /FL=gb:NM_001132.1	NM_001132	Hs.337620	Hs.534773	chr16:90039000-90062827 (+) // 83.44 // q24.3	AFG3 ATPase family gene 3-like 1 (S. cerevisiae)	AFG3L1	chr16q24.3	ENSG00000223959	172	B3KPL7 /// Q6ZSU8 /// Q8N8B4	---	603020	---	NR_003226 /// NR_003227 /// NR_003228	0006508 // proteolysis // inferred from electronic annotation	---	0004222 // metalloendopeptidase activity // inferred from electronic annotation /// 0005524 // ATP binding // inferred from electronic annotation /// 0008233 // peptidase activity // inferred from electronic annotation /// 0008237 // metallopeptidase activity // inferred from electronic annotation	---	---	---	gb:NM_001132.1 /DB_XREF=gi:27477067 /GEN=AFG3L1 /TID=Hs2.337620.1 /CNT=31 /FEA=FLmRNA /TIER=FL+Stack /STK=10 /LL=172 /UG=Hs.337620 /DEF=Homo sapiens AFG3 ATPase family gene 3-like 1 (yeast) (AFG3L1), mRNA. /PROD=AFG3 ATPase family gene 3-like 1 /FL=gb:NM_001132.1
1552288_at	30.8	A	0.366211	0.2	NC	0.5	24	A	0.398926	Hs2.133898.1	gb:BC034926.1 /DB_XREF=gi:22028437 /TID=Hs2.133898.1 /CNT=19 /FEA=FLmRNA /TIER=FL+Stack /STK=10 /LL=148113 /UG_GENE=CLIP-2 /UG=Hs.133898 /DEF=Homo sapiens, similar to cartilage intermediate layer protein, clone MGC:45771 IMAGE:4124496, mRNA, complete cds. /PROD=similar to cartilage intermediate layer protein /FL=gb:NM_153221.1 gb:BC034926.1 gb:AF542080.1	BC034926	Hs.133898	Hs.279574	chr19:19649073-19657466 (+) // 99.31 // p13.11	cartilage intermediate layer protein 2	CILP2	chr19p13.11	ENSG00000160161	148113	B2RAJ0 /// Q8IUL8	---	612419	NP_694953	NM_153221	---	0005576 // extracellular region // inferred from electronic annotation /// 0005578 // proteinaceous extracellular matrix // inferred from electronic annotation	0004035 // alkaline phosphatase activity // inferred from direct assay /// 0004551 // nucleotide diphosphatase activity // inferred from direct assay	---	---	---	gb:BC034926.1 /DB_XREF=gi:22028437 /TID=Hs2.133898.1 /CNT=19 /FEA=FLmRNA /TIER=FL+Stack /STK=10 /LL=148113 /UG_GENE=CLIP-2 /UG=Hs.133898 /DEF=Homo sapiens, similar to cartilage intermediate layer protein, clone MGC:45771 IMAGE:4124496, mRNA, complete cds. /PROD=similar to cartilage intermediate layer protein /FL=gb:NM_153221.1 gb:BC034926.1 gb:AF542080.1
1552289_a_at	107.7	A	0.366211	0.3	NC	0.5	78.7	A	0.303711	Hs2.133898.1	gb:BC034926.1 /DB_XREF=gi:22028437 /TID=Hs2.133898.1 /CNT=19 /FEA=FLmRNA /TIER=FL+Stack /STK=10 /LL=148113 /UG_GENE=CLIP-2 /UG=Hs.133898 /DEF=Homo sapiens, similar to cartilage intermediate layer protein, clone MGC:45771 IMAGE:4124496, mRNA, complete cds. /PROD=similar to cartilage intermediate layer protein /FL=gb:NM_153221.1 gb:BC034926.1 gb:AF542080.1	BC034926	Hs.133898	Hs.279574	chr19:19649073-19657466 (+) // 99.31 // p13.11	cartilage intermediate layer protein 2	CILP2	chr19p13.11	ENSG00000160161	148113	B2RAJ0 /// Q8IUL8	---	612419	NP_694953	NM_153221	---	0005576 // extracellular region // inferred from electronic annotation /// 0005578 // proteinaceous extracellular matrix // inferred from electronic annotation	0004035 // alkaline phosphatase activity // inferred from direct assay /// 0004551 // nucleotide diphosphatase activity // inferred from direct assay	---	---	---	gb:BC034926.1 /DB_XREF=gi:22028437 /TID=Hs2.133898.1 /CNT=19 /FEA=FLmRNA /TIER=FL+Stack /STK=10 /LL=148113 /UG_GENE=CLIP-2 /UG=Hs.133898 /DEF=Homo sapiens, similar to cartilage intermediate layer protein, clone MGC:45771 IMAGE:4124496, mRNA, complete cds. /PROD=similar to cartilage intermediate layer protein /FL=gb:NM_153221.1 gb:BC034926.1 gb:AF542080.1
1552291_at	327.4	P	0.000244	0	NC	0.5	445	P	0.000732	Hs2.35406.1	gb:NM_017861.1 /DB_XREF=gi:23680884 /TID=Hs2.35406.1 /CNT=63 /FEA=FLmRNA /TIER=FL+Stack /STK=9 /LL=54965 /UG_GENE=FLJ20522 /UG=Hs.35406 /UG_TITLE=hypothetical protein FLJ20522 /DEF=Homo sapiens hypothetical protein FLJ20522 (FLJ20522), mRNA. /FL=gb:NM_017861.1 gb:BC022542.1	NM_017861	Hs.35406	Hs.223296	chr3:196439228-196462165 (+) // 71.99 // q29	phosphatidylinositol glycan anchor biosynthesis, class X	PIGX	chr3q29	ENSG00000163964	54965	A8MSL3 /// B4DFZ9 /// C9JF71 /// C9JFU3 /// C9JLT7 /// Q86YC3 /// Q8TBF5	---	610276	NP_001159776 /// NP_060331	NM_001166304 /// NM_017861	0006506 // GPI anchor biosynthetic process // inferred from electronic annotation /// 0016254 // preassembly of GPI anchor in ER membrane // not recorded	0005783 // endoplasmic reticulum // inferred from electronic annotation /// 0005789 // endoplasmic reticulum membrane // inferred from electronic annotation /// 0016020 // membrane // inferred from electronic annotation /// 0016021 // integral to membrane // inferred from electronic annotation	0005515 // protein binding // inferred from electronic annotation	---	---	AAH22542.1 // span:188-210 // numtm:1 /// NP_060331.3 // span:229-251 // numtm:1 /// NP_001159776.1 // span:247-269 // numtm:1	gb:NM_017861.1 /DB_XREF=gi:23680884 /TID=Hs2.35406.1 /CNT=63 /FEA=FLmRNA /TIER=FL+Stack /STK=9 /LL=54965 /UG_GENE=FLJ20522 /UG=Hs.35406 /UG_TITLE=hypothetical protein FLJ20522 /DEF=Homo sapiens hypothetical protein FLJ20522 (FLJ20522), mRNA. /FL=gb:NM_017861.1 gb:BC022542.1
1552293_at	5.9	A	0.888428	-0.1	NC	0.805199	5.9	A	0.901123	Hs2.319173.1	gb:NM_152774.1 /DB_XREF=gi:22749518 /TID=Hs2.319173.1 /CNT=14 /FEA=FLmRNA /TIER=FL+Stack /STK=9 /LL=256130 /UG_GENE=MGC42090 /UG=Hs.319173 /UG_TITLE=hypothetical protein MGC42090 /DEF=Homo sapiens hypothetical protein MGC42090 (MGC42090), mRNA. /FL=gb:BC030104.1 gb:NM_152774.1	NM_152774	Hs.319173	Hs.487670	chr7:19761210-19769061 (-) // 96.68 // p21.1	transmembrane protein 196	TMEM196	chr7p21.1	ENSG00000173452	256130	B7WNR7 /// C9JN90 /// Q5HYL7	---	---	NP_689987	NM_152774	---	0016020 // membrane // inferred from electronic annotation /// 0016021 // integral to membrane // inferred from electronic annotation	---	---	---	AAH30104.1 // span:2-24,34-56 // numtm:2 /// NP_689987.3 // span:7-29,44-61,68-90,105-127 // numtm:4	gb:NM_152774.1 /DB_XREF=gi:22749518 /TID=Hs2.319173.1 /CNT=14 /FEA=FLmRNA /TIER=FL+Stack /STK=9 /LL=256130 /UG_GENE=MGC42090 /UG=Hs.319173 /UG_TITLE=hypothetical protein MGC42090 /DEF=Homo sapiens hypothetical protein MGC42090 (MGC42090), mRNA. /FL=gb:BC030104.1 gb:NM_152774.1
1552295_a_at	1285.4	P	0.001221	0.2	NC	0.5	1231.2	P	0.001953	Hs2.9070.1	gb:NM_152264.1 /DB_XREF=gi:22748628 /TID=Hs2.9070.1 /CNT=16 /FEA=FLmRNA /TIER=FL+Stack /STK=9 /LL=91252 /UG_GENE=FLJ25785 /UG=Hs.9070 /UG_TITLE=hypothetical protein FLJ25785 /DEF=Homo sapiens hypothetical protein FLJ25785 (FLJ25785), mRNA. /FL=gb:NM_152264.1	NM_152264	Hs.9070	Hs.523664	chr11:47428826-47438047 (+) // 97.88 // p11.2	solute carrier family 39 (zinc transporter), member 13	SLC39A13	chr11p11.2	ENSG00000165915	91252	C9J1L9 /// Q96H72	---	608735 /// 612350	NP_001121697 /// NP_689477	NM_001128225 /// NM_152264	0006810 // transport // inferred from electronic annotation /// 0006811 // ion transport // inferred from electronic annotation /// 0006829 // zinc ion transport // inferred from electronic annotation /// 0030001 // metal ion transport // inferred from electronic annotation /// 0055085 // transmembrane transport // inferred from electronic annotation	0016020 // membrane // inferred from electronic annotation /// 0016021 // integral to membrane // inferred from electronic annotation	0046873 // metal ion transmembrane transporter activity // inferred from electronic annotation	---	---	BAC05365.1 // span:67-89,109-131,151-170 // numtm:3 /// AAH08853.2 // span:67-89,109-131,151-170,316-338,348-370 // numtm:5 /// AAH19016.1 // span:67-89,109-131,151-170,309-331,341-363 // numtm:5 /// NP_001121697.1 // span:67-89,109-131,151-170,316-338,348-370 // numtm:5 /// NP_689477.2 // span:67-89,109-131,151-170,309-331,341-363 // numtm:5	gb:NM_152264.1 /DB_XREF=gi:22748628 /TID=Hs2.9070.1 /CNT=16 /FEA=FLmRNA /TIER=FL+Stack /STK=9 /LL=91252 /UG_GENE=FLJ25785 /UG=Hs.9070 /UG_TITLE=hypothetical protein FLJ25785 /DEF=Homo sapiens hypothetical protein FLJ25785 (FLJ25785), mRNA. /FL=gb:NM_152264.1
1552296_at	8.3	A	0.828613	0	NC	0.416433	5.5	A	0.850342	Hs2.302513.1	gb:NM_153274.1 /DB_XREF=gi:23397575 /GEN=VMD2L2 /TID=Hs2.302513.1 /CNT=14 /FEA=FLmRNA /TIER=FL+Stack /STK=9 /LL=266675 /UG=Hs.302513 /DEF=Homo sapiens vitelliform macular dystrophy 2-like protein 2 (VMD2L2), mRNA. /PROD=vitelliform macular dystrophy 2-like protein 2 /FL=gb:NM_153274.1 gb:AF440757.1	NM_153274	Hs.302513	Hs.302513	chr1:45249258-45253377 (-) // 90.93 // p34.1	bestrophin 4	BEST4	chr1p33-p32.3	ENSG00000142959	266675	Q8NFU0	---	607336	NP_695006	NM_153274	0006810 // transport // inferred from electronic annotation /// 0006811 // ion transport // inferred from electronic annotation	0005886 // plasma membrane // inferred from electronic annotation /// 0016020 // membrane // inferred from electronic annotation /// 0016021 // integral to membrane // inferred from electronic annotation /// 0034707 // chloride channel complex // inferred from electronic annotation	0005216 // ion channel activity // inferred from electronic annotation /// 0005254 // chloride channel activity // inferred from electronic annotation	---	---	AAM76996.1 // span:36-54,75-94 // numtm:2 /// NP_695006.1 // span:36-54,75-94 // numtm:2	gb:NM_153274.1 /DB_XREF=gi:23397575 /GEN=VMD2L2 /TID=Hs2.302513.1 /CNT=14 /FEA=FLmRNA /TIER=FL+Stack /STK=9 /LL=266675 /UG=Hs.302513 /DEF=Homo sapiens vitelliform macular dystrophy 2-like protein 2 (VMD2L2), mRNA. /PROD=vitelliform macular dystrophy 2-like protein 2 /FL=gb:NM_153274.1 gb:AF440757.1
1552299_at	88.1	P	0.000244	-0.3	NC	0.5	92.3	P	0.00415	Hs2.124370.1	gb:NM_145025.1 /DB_XREF=gi:21450758 /TID=Hs2.124370.1 /CNT=17 /FEA=FLmRNA /TIER=FL+Stack /STK=9 /LL=221264 /UG_GENE=MGC26954 /UG=Hs.124370 /UG_TITLE=hypothetical protein MGC26954 /DEF=Homo sapiens hypothetical protein MGC26954 (MGC26954), mRNA. /FL=gb:NM_145025.1 gb:BC022031.1	NM_145025	Hs.124370	Hs.205144	chr6:109952908-109996960 (-) // 54.2 // q21	adenylate kinase domain containing 1	AKD1	chr6q21	ENSG00000155085	221264	B7ZL24 /// Q3MIS4 /// Q5TCS8 /// Q5TDU3 /// Q6ZNF1	---	---	NP_001138600 /// NP_659462 /// XP_002342726 /// XP_002345981 /// XP_002345992 /// XP_002346863 /// XP_002346888	NM_001145128 /// NM_145025 /// XM_002342685 /// XM_002345940 /// XM_002345951 /// XM_002346822 /// XM_002346847	0006139 // nucleobase, nucleoside, nucleotide and nucleic acid metabolic process // inferred from electronic annotation	---	0005524 // ATP binding // inferred from electronic annotation /// 0019205 // nucleobase, nucleoside, nucleotide kinase activity // inferred from electronic annotation	---	---	---	gb:NM_145025.1 /DB_XREF=gi:21450758 /TID=Hs2.124370.1 /CNT=17 /FEA=FLmRNA /TIER=FL+Stack /STK=9 /LL=221264 /UG_GENE=MGC26954 /UG=Hs.124370 /UG_TITLE=hypothetical protein MGC26954 /DEF=Homo sapiens hypothetical protein MGC26954 (MGC26954), mRNA. /FL=gb:NM_145025.1 gb:BC022031.1
1552301_a_at	80.7	P	0.001953	0.9	NC	0.005409	30.1	P	0.046143	Hs2.143046.1	gb:NM_032854.1 /DB_XREF=gi:14249581 /TID=Hs2.143046.1 /CNT=38 /FEA=FLmRNA /TIER=FL+Stack /STK=8 /LL=84940 /UG_GENE=FLJ14871 /UG=Hs.143046 /UG_TITLE=hypothetical protein FLJ14871 /DEF=Homo sapiens hypothetical protein FLJ14871 (FLJ14871), mRNA. /FL=gb:AF193039.1 gb:NM_032854.1	NM_032854	Hs.143046	Hs.143046	chr17:27941786-27949815 (-) // 98.48 // q11.2	coronin 6	CORO6	chr17q11.2	ENSG00000167549	84940	B3KRY9 /// B3KSZ9 /// B3KU26 /// Q6QEF8	---	---	NP_116243	NM_032854	---	---	---	---	---	---	gb:NM_032854.1 /DB_XREF=gi:14249581 /TID=Hs2.143046.1 /CNT=38 /FEA=FLmRNA /TIER=FL+Stack /STK=8 /LL=84940 /UG_GENE=FLJ14871 /UG=Hs.143046 /UG_TITLE=hypothetical protein FLJ14871 /DEF=Homo sapiens hypothetical protein FLJ14871 (FLJ14871), mRNA. /FL=gb:AF193039.1 gb:NM_032854.1
1552302_at	37.1	P	0.001221	-0.2	NC	0.5	41.5	P	0.000732	Hs2.29696.1	gb:NM_145041.1 /DB_XREF=gi:21450795 /TID=Hs2.29696.1 /CNT=48 /FEA=FLmRNA /TIER=FL+Stack /STK=8 /LL=113277 /UG_GENE=MGC20235 /UG=Hs.29696 /UG_TITLE=hypothetical protein MGC20235 /DEF=Homo sapiens hypothetical protein MGC20235 (MGC20235), mRNA. /FL=gb:NM_145041.1 gb:BC012139.1	NM_145041	Hs.29696	Hs.536474	chr17:41363893-41372055 (+) // 76.82 // q21.31	transmembrane protein 106A	TMEM106A	chr17q21.31	ENSG00000184988	113277	A8K2X2 /// B7Z698 /// B7Z779 /// Q96A25	---	---	NP_659478	NM_145041	---	0016020 // membrane // inferred from electronic annotation /// 0016021 // integral to membrane // inferred from electronic annotation	---	---	---	AAI46977.1 // span:94-116 // numtm:1 /// AAI57893.1 // span:94-116 // numtm:1 /// NP_659478.1 // span:94-116 // numtm:1	gb:NM_145041.1 /DB_XREF=gi:21450795 /TID=Hs2.29696.1 /CNT=48 /FEA=FLmRNA /TIER=FL+Stack /STK=8 /LL=113277 /UG_GENE=MGC20235 /UG=Hs.29696 /UG_TITLE=hypothetical protein MGC20235 /DEF=Homo sapiens hypothetical protein MGC20235 (MGC20235), mRNA. /FL=gb:NM_145041.1 gb:BC012139.1
1552303_a_at	127.9	P	0.018555	0	NC	0.5	97.2	P	0.01416	Hs2.29696.1	gb:NM_145041.1 /DB_XREF=gi:21450795 /TID=Hs2.29696.1 /CNT=48 /FEA=FLmRNA /TIER=FL+Stack /STK=8 /LL=113277 /UG_GENE=MGC20235 /UG=Hs.29696 /UG_TITLE=hypothetical protein MGC20235 /DEF=Homo sapiens hypothetical protein MGC20235 (MGC20235), mRNA. /FL=gb:NM_145041.1 gb:BC012139.1	NM_145041	Hs.29696	Hs.536474	chr17:41363893-41372055 (+) // 76.82 // q21.31	transmembrane protein 106A	TMEM106A	chr17q21.31	ENSG00000184988	113277	A8K2X2 /// B7Z698 /// B7Z779 /// Q96A25	---	---	NP_659478	NM_145041	---	0016020 // membrane // inferred from electronic annotation /// 0016021 // integral to membrane // inferred from electronic annotation	---	---	---	AAI46977.1 // span:94-116 // numtm:1 /// AAI57893.1 // span:94-116 // numtm:1 /// AAH12139.1 // span:94-116 // numtm:1 /// NP_659478.1 // span:94-116 // numtm:1	gb:NM_145041.1 /DB_XREF=gi:21450795 /TID=Hs2.29696.1 /CNT=48 /FEA=FLmRNA /TIER=FL+Stack /STK=8 /LL=113277 /UG_GENE=MGC20235 /UG=Hs.29696 /UG_TITLE=hypothetical protein MGC20235 /DEF=Homo sapiens hypothetical protein MGC20235 (MGC20235), mRNA. /FL=gb:NM_145041.1 gb:BC012139.1
1552304_at	48.8	P	0.01416	0.2	NC	0.5	32.7	M	0.056152	Hs2.102971.1	gb:NM_032834.1 /DB_XREF=gi:14249543 /TID=Hs2.102971.1 /CNT=38 /FEA=FLmRNA /TIER=FL+Stack /STK=8 /LL=84920 /UG_GENE=FLJ14751 /UG=Hs.102971 /UG_TITLE=hypothetical protein FLJ14751 /DEF=Homo sapiens hypothetical protein FLJ14751 (FLJ14751), mRNA. /FL=gb:BC033730.1 gb:NM_032834.1	NM_032834	Hs.102971	Hs.102971	chr12:34175215-34181372 (+) // 75.33 // p11.1 /// chr12:38710377-38716530 (+) // 72.64 // q12	asparagine-linked glycosylation 10, alpha-1,2-glucosyltransferase homolog (S. pombe)	ALG10	chr12p11.1	ENSG00000139133	84920	A8K8X3 /// Q5BKT4	---	152427 /// 603313	NP_116223	NM_032834	---	0005783 // endoplasmic reticulum // inferred from electronic annotation /// 0005789 // endoplasmic reticulum membrane // inferred from electronic annotation /// 0016020 // membrane // inferred from electronic annotation /// 0016021 // integral to membrane // inferred from electronic annotation	0016740 // transferase activity // inferred from electronic annotation /// 0016757 // transferase activity, transferring glycosyl groups // inferred from electronic annotation /// 0016758 // transferase activity, transferring hexosyl groups // inferred from electronic annotation	---	---	NP_116223.3 // span:5-27,61-83,93-115,128-150,160-182,249-271,286-303,324-343,363-385,392-414,434-456 // numtm:11	gb:NM_032834.1 /DB_XREF=gi:14249543 /TID=Hs2.102971.1 /CNT=38 /FEA=FLmRNA /TIER=FL+Stack /STK=8 /LL=84920 /UG_GENE=FLJ14751 /UG=Hs.102971 /UG_TITLE=hypothetical protein FLJ14751 /DEF=Homo sapiens hypothetical protein FLJ14751 (FLJ14751), mRNA. /FL=gb:BC033730.1 gb:NM_032834.1
1552306_at	122.2	P	0.001221	0.2	NC	0.5	119.6	P	0.001221	Hs2.102971.1	gb:BC033730.1 /DB_XREF=gi:21707441 /TID=Hs2.102971.1 /CNT=38 /FEA=FLmRNA /TIER=FL /STK=2 /LL=84920 /UG_GENE=FLJ14751 /UG=Hs.102971 /DEF=Homo sapiens, clone MGC:44885 IMAGE:5168319, mRNA, complete cds. /PROD=Unknown (protein for MGC:44885) /FL=gb:BC033730.1 gb:NM_032834.1	BC033730	Hs.102971	Hs.102971	chr12:34175215-34181372 (+) // 75.33 // p11.1 /// chr12:38710377-38716530 (+) // 72.64 // q12	asparagine-linked glycosylation 10, alpha-1,2-glucosyltransferase homolog (S. pombe)	ALG10	chr12p11.1	ENSG00000139133	84920	A8K8X3 /// Q5BKT4	---	152427 /// 603313	NP_116223	NM_032834	---	0005783 // endoplasmic reticulum // inferred from electronic annotation /// 0005789 // endoplasmic reticulum membrane // inferred from electronic annotation /// 0016020 // membrane // inferred from electronic annotation /// 0016021 // integral to membrane // inferred from electronic annotation	0016740 // transferase activity // inferred from electronic annotation /// 0016757 // transferase activity, transferring glycosyl groups // inferred from electronic annotation /// 0016758 // transferase activity, transferring hexosyl groups // inferred from electronic annotation	---	---	AAH90948.1 // span:5-27,61-83,93-115,128-150,160-182,249-271,286-303,324-343,363-385,392-414,434-456 // numtm:11 /// BAF85177.1 // span:5-27,61-83,93-115,128-150,160-182,249-271,286-303,324-343,363-385,397-419,434-456 // numtm:11 /// AAH70347.1 // span:5-27,62-84,94-116,137-159,174-196,249-271,286-303,324-343,363-385,392-414,434-456 // numtm:11 /// NP_116223.3 // span:5-27,61-83,93-115,128-150,16…	gb:BC033730.1 /DB_XREF=gi:21707441 /TID=Hs2.102971.1 /CNT=38 /FEA=FLmRNA /TIER=FL /STK=2 /LL=84920 /UG_GENE=FLJ14751 /UG=Hs.102971 /DEF=Homo sapiens, clone MGC:44885 IMAGE:5168319, mRNA, complete cds. /PROD=Unknown (protein for MGC:44885) /FL=gb:BC033730.1 gb:NM_032834.1
1552307_a_at	343.9	P	0.008057	0	NC	0.5	371.4	P	0.008057	Hs2.400502.1	gb:NM_153211.1 /DB_XREF=gi:23397461 /TID=Hs2.400502.1 /CNT=38 /FEA=FLmRNA /TIER=FL+Stack /STK=8 /LL=125488 /UG_GENE=FLJ33761 /UG=Hs.400502 /UG_TITLE=hypothetical protein FLJ33761 /DEF=Homo sapiens hypothetical protein FLJ33761 (FLJ33761), mRNA. /FL=gb:NM_153211.1	NM_153211	Hs.400502	Hs.128576	chr18:21572736-21712997 (+) // 97.58 // q11.2	tetratricopeptide repeat domain 39C	TTC39C	chr18q11.2	ENSG00000168234	125488	B7Z3X0 /// Q8N584 /// Q96KD8	---	---	NP_001129465 /// NP_694943	NM_001135993 /// NM_153211 /// NR_024232	---	0016020 // membrane // inferred from electronic annotation /// 0016021 // integral to membrane // inferred from electronic annotation	---	---	---	---	gb:NM_153211.1 /DB_XREF=gi:23397461 /TID=Hs2.400502.1 /CNT=38 /FEA=FLmRNA /TIER=FL+Stack /STK=8 /LL=125488 /UG_GENE=FLJ33761 /UG=Hs.400502 /UG_TITLE=hypothetical protein FLJ33761 /DEF=Homo sapiens hypothetical protein FLJ33761 (FLJ33761), mRNA. /FL=gb:NM_153211.1
1552309_a_at	1859.3	P	0.000244	0.9	I	2e-05	958.4	P	0.000244	Hs2.216381.1	gb:NM_144573.1 /DB_XREF=gi:21389338 /GEN=nexilin /TID=Hs2.216381.1 /CNT=24 /FEA=FLmRNA /TIER=FL+Stack /STK=8 /LL=91624 /UG=Hs.216381 /DEF=Homo sapiens likely ortholog of rat F-actin binding protein nexilin (nexilin), mRNA. /PROD=likely ortholog of rat F-actin binding proteinnexilin /FL=gb:NM_144573.1	NM_144573	Hs.216381	Hs.612385	chr1:78383807-78408915 (+) // 94.61 // p31.1	nexilin (F actin binding protein)	NEXN	chr1p31.1	ENSG00000162614	91624	B4DDI0 /// B4DPZ7 /// B4DUN9 /// Q0ZGT2 /// Q5CZ93 /// Q7Z4C7 /// Q86WF6	---	613121 /// 613122	NP_001165780 /// NP_653174	NM_001172309 /// NM_144573	0030334 // regulation of cell migration // inferred from direct assay /// 0051493 // regulation of cytoskeleton organization // inferred from expression pattern	0005737 // cytoplasm // inferred from electronic annotation /// 0005856 // cytoskeleton // inferred from electronic annotation /// 0005912 // adherens junction // inferred from electronic annotation /// 0005924 // cell-substrate adherens junction // inferred from sequence or structural similarity /// 0005924 // cell-substrate adherens junction // inferred from electronic annotation /// 0030018 //…	0003779 // actin binding // inferred from electronic annotation /// 0051015 // actin filament binding // inferred from physical interaction /// 0051015 // actin filament binding // inferred from electronic annotation	---	---	---	gb:NM_144573.1 /DB_XREF=gi:21389338 /GEN=nexilin /TID=Hs2.216381.1 /CNT=24 /FEA=FLmRNA /TIER=FL+Stack /STK=8 /LL=91624 /UG=Hs.216381 /DEF=Homo sapiens likely ortholog of rat F-actin binding protein nexilin (nexilin), mRNA. /PROD=likely ortholog of rat F-actin binding proteinnexilin /FL=gb:NM_144573.1
1552310_at	743	P	0.000244	0.1	NC	0.37888	657.2	P	0.000244	Hs2.352541.1	gb:NM_144597.1 /DB_XREF=gi:21389392 /TID=Hs2.352541.1 /CNT=28 /FEA=FLmRNA /TIER=FL+Stack /STK=8 /LL=123207 /UG_GENE=MGC29937 /UG=Hs.352541 /UG_TITLE=hypothetical protein MGC29937 /DEF=Homo sapiens hypothetical protein MGC29937 (MGC29937), mRNA. /FL=gb:NM_144597.1 gb:BC019820.1	NM_144597	Hs.352541	Hs.352541	chr15:83672957-83680390 (-) // 53.86 // q25.2	chromosome 15 open reading frame 40	C15orf40	chr15q25.2	ENSG00000169609	123207	Q8WUR7	---	---	NP_001153585 /// NP_001153586 /// NP_001153587 /// NP_001153588 /// NP_653198	NM_001160113 /// NM_001160114 /// NM_001160115 /// NM_001160116 /// NM_144597 /// NR_027649 /// NR_027650	---	---	---	---	---	---	gb:NM_144597.1 /DB_XREF=gi:21389392 /TID=Hs2.352541.1 /CNT=28 /FEA=FLmRNA /TIER=FL+Stack /STK=8 /LL=123207 /UG_GENE=MGC29937 /UG=Hs.352541 /UG_TITLE=hypothetical protein MGC29937 /DEF=Homo sapiens hypothetical protein MGC29937 (MGC29937), mRNA. /FL=gb:NM_144597.1 gb:BC019820.1
1552311_a_at	72.8	A	0.246094	-1.1	NC	0.5	173.4	A	0.19458	Hs2.352387.1	gb:NM_032753.2 /DB_XREF=gi:20127653 /TID=Hs2.352387.1 /CNT=36 /FEA=FLmRNA /TIER=FL+Stack /STK=8 /LL=84839 /UG_GENE=MGC15631 /UG=Hs.352387 /UG_TITLE=hypothetical protein MGC15631 /DEF=Homo sapiens hypothetical protein MGC15631 (MGC15631), mRNA. /FL=gb:BC032512.1 gb:NM_032753.2 gb:BC018709.1	NM_032753	Hs.352387	Hs.532691	chr19:3769092-3772219 (-) // 81.13 // p13.3	retina and anterior neural fold homeobox 2	RAX2	chr19p13.3	ENSG00000173976	84839	Q96IS3	---	610362 /// 610381	NP_116142	NM_032753	0006350 // transcription // inferred from electronic annotation /// 0006355 // regulation of transcription, DNA-dependent // inferred from electronic annotation /// 0007601 // visual perception // inferred from electronic annotation /// 0045449 // regulation of transcription // inferred from electronic annotation /// 0050896 // response to stimulus // inferred from electronic annotation	0005634 // nucleus // inferred from electronic annotation	0003677 // DNA binding // inferred from electronic annotation /// 0003700 // transcription factor activity // inferred from electronic annotation /// 0030528 // transcription regulator activity // inferred from electronic annotation /// 0043565 // sequence-specific DNA binding // inferred from electronic annotation	---	---	---	gb:NM_032753.2 /DB_XREF=gi:20127653 /TID=Hs2.352387.1 /CNT=36 /FEA=FLmRNA /TIER=FL+Stack /STK=8 /LL=84839 /UG_GENE=MGC15631 /UG=Hs.352387 /UG_TITLE=hypothetical protein MGC15631 /DEF=Homo sapiens hypothetical protein MGC15631 (MGC15631), mRNA. /FL=gb:BC032512.1 gb:NM_032753.2 gb:BC018709.1
1552312_a_at	1009.7	P	0.000244	0.2	NC	0.005933	826.8	P	0.000244	Hs2.28785.1	gb:NM_005927.3 /DB_XREF=gi:21314642 /GEN=MFAP3 /TID=Hs2.28785.1 /CNT=30 /FEA=FLmRNA /TIER=FL+Stack /STK=8 /LL=4238 /UG=Hs.28785 /DEF=Homo sapiens microfibrillar-associated protein 3 (MFAP3), mRNA. /PROD=microfibrillar-associated protein 3 /FL=gb:NM_005927.3 gb:BC026244.1	NM_005927	Hs.28785	Hs.432818	chr5:153418552-153434760 (+) // 89.47 // q33.2	microfibrillar-associated protein 3	MFAP3	chr5q32-q33.2	ENSG00000037749	4238	B4DKA1 /// P55082	---	600491	NP_001128509 /// NP_005918	NM_001135037 /// NM_005927 /// NR_024152	---	0005886 // plasma membrane // inferred from electronic annotation /// 0016020 // membrane // inferred from electronic annotation /// 0016021 // integral to membrane // inferred from electronic annotation	---	---	IPR013106 // Immunoglobulin V-set // 0.0090	AAH26244.1 // span:5-22,148-170 // numtm:2 /// NP_001128509.1 // span:4-26 // numtm:1 /// NP_005918.1 // span:5-22,148-170 // numtm:2	gb:NM_005927.3 /DB_XREF=gi:21314642 /GEN=MFAP3 /TID=Hs2.28785.1 /CNT=30 /FEA=FLmRNA /TIER=FL+Stack /STK=8 /LL=4238 /UG=Hs.28785 /DEF=Homo sapiens microfibrillar-associated protein 3 (MFAP3), mRNA. /PROD=microfibrillar-associated protein 3 /FL=gb:NM_005927.3 gb:BC026244.1
1552314_a_at	63.9	P	0.030273	0.1	NC	0.416433	81.1	P	0.005859	Hs2.46925.1	gb:NM_172098.1 /DB_XREF=gi:26667245 /GEN=EYA3 /TID=Hs2.46925.1 /CNT=23 /FEA=FLmRNA /TIER=FL+Stack /STK=8 /LL=2140 /UG=Hs.46925 /DEF=Homo sapiens eyes absent homolog 3 (Drosophila) (EYA3), transcript variant 2, mRNA. /PROD=eyes absent 3 isoform b /FL=gb:NM_172098.1	NM_172098	Hs.46925	Hs.185774	chr1:28314987-28415207 (-) // 97.82 // p35.3	eyes absent homolog 3 (Drosophila)	EYA3	chr1p36	ENSG00000158161	2140	B1APR7 /// B4DIR7 /// B4DNZ7 /// B4E151 /// Q0P685 /// Q8IVX7 /// Q99504	EC:3.1.3.48	601655	NP_001981	NM_001990	0006281 // DNA repair // inferred from electronic annotation /// 0006302 // double-strand break repair // inferred from mutant phenotype /// 0006350 // transcription // inferred from electronic annotation /// 0006974 // response to DNA damage stimulus // inferred from electronic annotation /// 0007275 // multicellular organismal development // inferred from electronic annotation /// 0007601 // vi…	0005634 // nucleus // inferred from direct assay /// 0005634 // nucleus // inferred from electronic annotation /// 0005667 // transcription factor complex // inferred from electronic annotation /// 0005737 // cytoplasm // inferred from electronic annotation	0003682 // chromatin binding // inferred from electronic annotation /// 0003824 // catalytic activity // inferred from electronic annotation /// 0004721 // phosphoprotein phosphatase activity // inferred from electronic annotation /// 0004725 // protein tyrosine phosphatase activity // inferred from direct assay /// 0004725 // protein tyrosine phosphatase activity // inferred from electronic anno…	---	---	---	gb:NM_172098.1 /DB_XREF=gi:26667245 /GEN=EYA3 /TID=Hs2.46925.1 /CNT=23 /FEA=FLmRNA /TIER=FL+Stack /STK=8 /LL=2140 /UG=Hs.46925 /DEF=Homo sapiens eyes absent homolog 3 (Drosophila) (EYA3), transcript variant 2, mRNA. /PROD=eyes absent 3 isoform b /FL=gb:NM_172098.1
1552315_at	16.3	A	0.19458	-1.1	NC	0.5	44.2	A	0.149658	Hs2.159955.1	gb:NM_130759.2 /DB_XREF=gi:28416951 /GEN=IMAP1 /TID=Hs2.159955.1 /CNT=16 /FEA=FLmRNA /TIER=FL+Stack /STK=8 /LL=170575 /UG=Hs.159955 /DEF=Homo sapiens immunity associated protein 1 (IMAP1), mRNA. /PROD=immunity associated protein 1 /FL=gb:NM_130759.2 gb:BC040736.1	NM_130759	Hs.159955	Hs.647087	chr7:150413698-150418881 (+) // 85.21 // q36.1	GTPase, IMAP family member 1	GIMAP1	chr7q36.1	ENSG00000213203	170575	Q8WWP7	---	608084	NP_570115	NM_130759	0001659 // temperature homeostasis // inferred from electronic annotation /// 0002729 // positive regulation of natural killer cell cytokine production // inferred from electronic annotation /// 0002925 // positive regulation of humoral immune response mediated by circulating immunoglobulin // inferred from electronic annotation /// 0010524 // positive regulation of calcium ion transport into cyt…	0005739 // mitochondrion // inferred from electronic annotation /// 0005783 // endoplasmic reticulum // inferred from electronic annotation /// 0005789 // endoplasmic reticulum membrane // inferred from electronic annotation /// 0016020 // membrane // inferred from electronic annotation /// 0016021 // integral to membrane // inferred from electronic annotation	0005525 // GTP binding // inferred from electronic annotation	---	---	BAC03754.1 // span:273-292 // numtm:1 /// AAH40736.1 // span:273-292 // numtm:1 /// NP_570115.1 // span:273-292 // numtm:1	gb:NM_130759.2 /DB_XREF=gi:28416951 /GEN=IMAP1 /TID=Hs2.159955.1 /CNT=16 /FEA=FLmRNA /TIER=FL+Stack /STK=8 /LL=170575 /UG=Hs.159955 /DEF=Homo sapiens immunity associated protein 1 (IMAP1), mRNA. /PROD=immunity associated protein 1 /FL=gb:NM_130759.2 gb:BC040736.1
1552316_a_at	13.8	A	0.5	0.3	NC	0.111714	16.2	A	0.696289	Hs2.159955.1	gb:NM_130759.2 /DB_XREF=gi:28416951 /GEN=IMAP1 /TID=Hs2.159955.1 /CNT=16 /FEA=FLmRNA /TIER=FL+Stack /STK=8 /LL=170575 /UG=Hs.159955 /DEF=Homo sapiens immunity associated protein 1 (IMAP1), mRNA. /PROD=immunity associated protein 1 /FL=gb:NM_130759.2 gb:BC040736.1	NM_130759	Hs.159955	Hs.647087	chr7:150413698-150418881 (+) // 85.21 // q36.1	GTPase, IMAP family member 1	GIMAP1	chr7q36.1	ENSG00000213203	170575	Q8WWP7	---	608084	NP_570115	NM_130759	0001659 // temperature homeostasis // inferred from electronic annotation /// 0002729 // positive regulation of natural killer cell cytokine production // inferred from electronic annotation /// 0002925 // positive regulation of humoral immune response mediated by circulating immunoglobulin // inferred from electronic annotation /// 0010524 // positive regulation of calcium ion transport into cyt…	0005739 // mitochondrion // inferred from electronic annotation /// 0005783 // endoplasmic reticulum // inferred from electronic annotation /// 0005789 // endoplasmic reticulum membrane // inferred from electronic annotation /// 0016020 // membrane // inferred from electronic annotation /// 0016021 // integral to membrane // inferred from electronic annotation	0005525 // GTP binding // inferred from electronic annotation	---	---	BAC03754.1 // span:273-292 // numtm:1 /// AAH40736.1 // span:273-292 // numtm:1 /// NP_570115.1 // span:273-292 // numtm:1	gb:NM_130759.2 /DB_XREF=gi:28416951 /GEN=IMAP1 /TID=Hs2.159955.1 /CNT=16 /FEA=FLmRNA /TIER=FL+Stack /STK=8 /LL=170575 /UG=Hs.159955 /DEF=Homo sapiens immunity associated protein 1 (IMAP1), mRNA. /PROD=immunity associated protein 1 /FL=gb:NM_130759.2 gb:BC040736.1
1552318_at	13.6	A	0.398926	-0.5	NC	0.5	12.3	A	0.398926	Hs2.159955.1	gb:AK091818.1 /DB_XREF=gi:21750278 /TID=Hs2.159955.1 /CNT=16 /FEA=FLmRNA /TIER=ConsEnd /STK=0 /LL=170575 /UG_GENE=IMAP1 /UG=Hs.159955 /UG_TITLE=immunity associated protein 1 /DEF=Homo sapiens cDNA FLJ34499 fis, clone HLUNG2005230, weakly similar to AIG1 PROTEIN. /FL=gb:NM_130759.2 gb:BC040736.1	AK091818	Hs.159955	Hs.647087	chr7:150413698-150418881 (+) // 85.21 // q36.1	GTPase, IMAP family member 1	GIMAP1	chr7q36.1	ENSG00000213203	170575	Q8WWP7	---	608084	NP_570115	NM_130759	0001659 // temperature homeostasis // inferred from electronic annotation /// 0002729 // positive regulation of natural killer cell cytokine production // inferred from electronic annotation /// 0002925 // positive regulation of humoral immune response mediated by circulating immunoglobulin // inferred from electronic annotation /// 0010524 // positive regulation of calcium ion transport into cyt…	0005739 // mitochondrion // inferred from electronic annotation /// 0005783 // endoplasmic reticulum // inferred from electronic annotation /// 0005789 // endoplasmic reticulum membrane // inferred from electronic annotation /// 0016020 // membrane // inferred from electronic annotation /// 0016021 // integral to membrane // inferred from electronic annotation	0005525 // GTP binding // inferred from electronic annotation	---	---	BAC03754.1 // span:273-292 // numtm:1	gb:AK091818.1 /DB_XREF=gi:21750278 /TID=Hs2.159955.1 /CNT=16 /FEA=FLmRNA /TIER=ConsEnd /STK=0 /LL=170575 /UG_GENE=IMAP1 /UG=Hs.159955 /UG_TITLE=immunity associated protein 1 /DEF=Homo sapiens cDNA FLJ34499 fis, clone HLUNG2005230, weakly similar to AIG1 PROTEIN. /FL=gb:NM_130759.2 gb:BC040736.1
1552319_a_at	50.2	A	0.095215	0.8	NC	0.5	31.4	A	0.091553	Hs2.104570.2	gb:NM_144506.1 /DB_XREF=gi:21464128 /GEN=KLK8 /TID=Hs2.104570.2 /CNT=13 /FEA=FLmRNA /TIER=FL+Stack /STK=8 /LL=11202 /UG=Hs.104570 /DEF=Homo sapiens kallikrein 8 (neuropsinovasin) (KLK8), transcript variant 3, mRNA. /PROD=kallikrein 8 isoform 3 /FL=gb:NM_144506.1	NM_144506	Hs.104570	Hs.104570	chr19:51499264-51504958 (-) // 91.91 // q13.41	kallikrein-related peptidase 8	KLK8	chr19q13.3-q13.4	ENSG00000129455	11202	B3FQ94 /// B3FQ95 /// O60259 /// Q2XQG4 /// Q2XQG5 /// Q2XQG6 /// Q6QA55 /// Q9UKQ9	EC:3.4.21.118	605644	NP_009127 /// NP_653088 /// NP_653089 /// NP_653090	NM_007196 /// NM_144505 /// NM_144506 /// NM_144507	0006508 // proteolysis // inferred from electronic annotation /// 0006508 // proteolysis // non-traceable author statement /// 0007613 // memory // inferred from sequence or structural similarity /// 0007613 // memory // inferred from electronic annotation /// 0008219 // cell death // inferred from sequence or structural similarity /// 0008219 // cell death // inferred from electronic annotation …	0005576 // extracellular region // inferred from electronic annotation /// 0005576 // extracellular region // non-traceable author statement /// 0005615 // extracellular space // inferred from sequence or structural similarity /// 0005615 // extracellular space // inferred from electronic annotation	0003824 // catalytic activity // inferred from electronic annotation /// 0004252 // serine-type endopeptidase activity // inferred from direct assay /// 0004252 // serine-type endopeptidase activity // inferred from electronic annotation /// 0004252 // serine-type endopeptidase activity // non-traceable author statement /// 0005515 // protein binding // inferred from physical interaction /// 0008…	---	---	NP_653088.1 // span:12-31 // numtm:1	gb:NM_144506.1 /DB_XREF=gi:21464128 /GEN=KLK8 /TID=Hs2.104570.2 /CNT=13 /FEA=FLmRNA /TIER=FL+Stack /STK=8 /LL=11202 /UG=Hs.104570 /DEF=Homo sapiens kallikrein 8 (neuropsinovasin) (KLK8), transcript variant 3, mRNA. /PROD=kallikrein 8 isoform 3 /FL=gb:NM_144506.1
1552320_a_at	20.8	A	0.095215	0.4	NC	0.5	11.2	A	0.398926	Hs2.99099.1	gb:NM_033124.2 /DB_XREF=gi:24475729 /TID=Hs2.99099.1 /CNT=18 /FEA=FLmRNA /TIER=FL+Stack /STK=8 /LL=85478 /UG_GENE=NYD-SP28 /UG=Hs.99099 /UG_TITLE=NYD-SP28 protein /DEF=Homo sapiens NYD-SP28 protein (NYD-SP28), mRNA. /FL=gb:BC039317.1 gb:AF382188.1 gb:NM_033124.2	NM_033124	Hs.99099	Hs.512805	chr12:49297915-49315891 (+) // 98.2 // q13.12	coiled-coil domain containing 65	CCDC65	chr12q13.12	ENSG00000139537	85478	B4DXQ7 /// Q8IXS2	---	611088	NP_149115	NM_033124	---	---	---	---	---	---	gb:NM_033124.2 /DB_XREF=gi:24475729 /TID=Hs2.99099.1 /CNT=18 /FEA=FLmRNA /TIER=FL+Stack /STK=8 /LL=85478 /UG_GENE=NYD-SP28 /UG=Hs.99099 /UG_TITLE=NYD-SP28 protein /DEF=Homo sapiens NYD-SP28 protein (NYD-SP28), mRNA. /FL=gb:BC039317.1 gb:AF382188.1 gb:NM_033124.2
1552321_a_at	6.4	A	0.904785	-0.2	NC	0.558077	2	A	0.904785	Hs2.99099.1	gb:NM_033124.2 /DB_XREF=gi:24475729 /TID=Hs2.99099.1 /CNT=18 /FEA=FLmRNA /TIER=FL+Stack /STK=8 /LL=85478 /UG_GENE=NYD-SP28 /UG=Hs.99099 /UG_TITLE=NYD-SP28 protein /DEF=Homo sapiens NYD-SP28 protein (NYD-SP28), mRNA. /FL=gb:BC039317.1 gb:AF382188.1 gb:NM_033124.2	NM_033124	Hs.99099	Hs.512805	chr12:49297915-49315891 (+) // 98.2 // q13.12	coiled-coil domain containing 65	CCDC65	chr12q13.12	ENSG00000139537	85478	B4DXQ7 /// Q8IXS2	---	611088	NP_149115	NM_033124	---	---	---	---	---	---	gb:NM_033124.2 /DB_XREF=gi:24475729 /TID=Hs2.99099.1 /CNT=18 /FEA=FLmRNA /TIER=FL+Stack /STK=8 /LL=85478 /UG_GENE=NYD-SP28 /UG=Hs.99099 /UG_TITLE=NYD-SP28 protein /DEF=Homo sapiens NYD-SP28 protein (NYD-SP28), mRNA. /FL=gb:BC039317.1 gb:AF382188.1 gb:NM_033124.2
1552322_at	17	A	0.080566	-0.2	NC	0.736659	23.7	P	0.008057	Hs2.192806.1	gb:NM_138819.1 /DB_XREF=gi:20270386 /TID=Hs2.192806.1 /CNT=12 /FEA=FLmRNA /TIER=FL+Stack /STK=8 /LL=159091 /UG_GENE=LOC159091 /UG=Hs.192806 /UG_TITLE=hypothetical protein BC017868 /DEF=Homo sapiens hypothetical protein BC017868 (LOC159091), mRNA. /FL=gb:BC017868.1 gb:NM_138819.1	NM_138819	Hs.192806	Hs.269127	chrX:133941222-133988621 (+) // 95.64 // q26.3	family with sequence similarity 122C	FAM122C	chrXq26.3	ENSG00000156500	159091	B3KQY3 /// B4DI96 /// Q6P187 /// Q6P4D5	---	---	NP_001164250 /// NP_001164251 /// NP_001164252 /// NP_001164253 /// NP_001164254 /// NP_001164255 /// NP_620174	NM_001170779 /// NM_001170780 /// NM_001170781 /// NM_001170782 /// NM_001170783 /// NM_001170784 /// NM_138819	---	---	---	---	---	---	gb:NM_138819.1 /DB_XREF=gi:20270386 /TID=Hs2.192806.1 /CNT=12 /FEA=FLmRNA /TIER=FL+Stack /STK=8 /LL=159091 /UG_GENE=LOC159091 /UG=Hs.192806 /UG_TITLE=hypothetical protein BC017868 /DEF=Homo sapiens hypothetical protein BC017868 (LOC159091), mRNA. /FL=gb:BC017868.1 gb:NM_138819.1
1552323_s_at	132.9	P	0.000244	-0.1	NC	0.5	145.5	P	0.000244	Hs2.192806.1	gb:NM_138819.1 /DB_XREF=gi:20270386 /TID=Hs2.192806.1 /CNT=12 /FEA=FLmRNA /TIER=FL+Stack /STK=8 /LL=159091 /UG_GENE=LOC159091 /UG=Hs.192806 /UG_TITLE=hypothetical protein BC017868 /DEF=Homo sapiens hypothetical protein BC017868 (LOC159091), mRNA. /FL=gb:BC017868.1 gb:NM_138819.1	NM_138819	Hs.192806	Hs.269127	chrX:133941222-133988621 (+) // 95.64 // q26.3	family with sequence similarity 122C	FAM122C	chrXq26.3	ENSG00000156500	159091	B3KQY3 /// B4DI96 /// Q6P187 /// Q6P4D5	---	---	NP_001164250 /// NP_001164251 /// NP_001164252 /// NP_001164253 /// NP_001164254 /// NP_001164255 /// NP_620174	NM_001170779 /// NM_001170780 /// NM_001170781 /// NM_001170782 /// NM_001170783 /// NM_001170784 /// NM_138819	---	---	---	---	---	---	gb:NM_138819.1 /DB_XREF=gi:20270386 /TID=Hs2.192806.1 /CNT=12 /FEA=FLmRNA /TIER=FL+Stack /STK=8 /LL=159091 /UG_GENE=LOC159091 /UG=Hs.192806 /UG_TITLE=hypothetical protein BC017868 /DEF=Homo sapiens hypothetical protein BC017868 (LOC159091), mRNA. /FL=gb:BC017868.1 gb:NM_138819.1
1552325_at	1.4	A	0.625244	-3.9	NC	0.875448	19.9	A	0.19458	Hs2.253967.1	gb:NM_145020.1 /DB_XREF=gi:21450740 /TID=Hs2.253967.1 /CNT=13 /FEA=FLmRNA /TIER=FL+Stack /STK=8 /LL=220136 /UG_GENE=FLJ32743 /UG=Hs.253967 /UG_TITLE=hypothetical protein FLJ32743 /DEF=Homo sapiens hypothetical protein FLJ32743 (FLJ32743), mRNA. /FL=gb:NM_145020.1 gb:BC030606.1	NM_145020	Hs.253967	Hs.658630	chr18:47753562-47792865 (-) // 98.75 // q21.1	coiled-coil domain containing 11	CCDC11	chr18q21.1	ENSG00000172361	220136	Q96M91	---	---	NP_659457	NM_145020	---	---	---	---	---	---	gb:NM_145020.1 /DB_XREF=gi:21450740 /TID=Hs2.253967.1 /CNT=13 /FEA=FLmRNA /TIER=FL+Stack /STK=8 /LL=220136 /UG_GENE=FLJ32743 /UG=Hs.253967 /UG_TITLE=hypothetical protein FLJ32743 /DEF=Homo sapiens hypothetical protein FLJ32743 (FLJ32743), mRNA. /FL=gb:NM_145020.1 gb:BC030606.1
1552326_a_at	25.9	A	0.398926	-0.6	NC	0.942324	34.7	A	0.246094	Hs2.253967.1	gb:NM_145020.1 /DB_XREF=gi:21450740 /TID=Hs2.253967.1 /CNT=13 /FEA=FLmRNA /TIER=FL+Stack /STK=8 /LL=220136 /UG_GENE=FLJ32743 /UG=Hs.253967 /UG_TITLE=hypothetical protein FLJ32743 /DEF=Homo sapiens hypothetical protein FLJ32743 (FLJ32743), mRNA. /FL=gb:NM_145020.1 gb:BC030606.1	NM_145020	Hs.253967	Hs.658630	chr18:47753562-47792865 (-) // 98.75 // q21.1	coiled-coil domain containing 11	CCDC11	chr18q21.1	ENSG00000172361	220136	Q96M91	---	---	NP_659457	NM_145020	---	---	---	---	---	---	gb:NM_145020.1 /DB_XREF=gi:21450740 /TID=Hs2.253967.1 /CNT=13 /FEA=FLmRNA /TIER=FL+Stack /STK=8 /LL=220136 /UG_GENE=FLJ32743 /UG=Hs.253967 /UG_TITLE=hypothetical protein FLJ32743 /DEF=Homo sapiens hypothetical protein FLJ32743 (FLJ32743), mRNA. /FL=gb:NM_145020.1 gb:BC030606.1
1552327_at	10.5	A	0.432373	2.2	NC	0.900148	2.9	A	0.246094	Hs2.399873.1	gb:NM_152583.1 /DB_XREF=gi:22749204 /TID=Hs2.399873.1 /CNT=11 /FEA=FLmRNA /TIER=FL+Stack /STK=8 /LL=158947 /UG_GENE=MGC40053 /UG=Hs.399873 /UG_TITLE=hypothetical protein MGC40053 /DEF=Homo sapiens hypothetical protein MGC40053 (MGC40053), mRNA. /FL=gb:NM_152583.1	NM_152583	Hs.399873	Hs.9728	---	armadillo repeat containing, X-linked 4	ARMCX4	chrXq22.1	ENSG00000196440	100131755	Q5H9R4 /// Q68D26 /// Q9P291	---	---	XP_001713936 /// XP_001717051 /// XP_001717934 /// XP_002346361	NR_028407 /// XM_001713884 /// XM_001716999 /// XM_001717882 /// XM_002346320	---	0016020 // membrane // inferred from electronic annotation /// 0016021 // integral to membrane // inferred from electronic annotation	0005488 // binding // inferred from electronic annotation	---	---	---	gb:NM_152583.1 /DB_XREF=gi:22749204 /TID=Hs2.399873.1 /CNT=11 /FEA=FLmRNA /TIER=FL+Stack /STK=8 /LL=158947 /UG_GENE=MGC40053 /UG=Hs.399873 /UG_TITLE=hypothetical protein MGC40053 /DEF=Homo sapiens hypothetical protein MGC40053 (MGC40053), mRNA. /FL=gb:NM_152583.1
1552329_at	230.1	P	0.000244	-0.2	NC	0.703911	266.3	P	0.000244	Hs2.374853.1	gb:BC029352.1 /DB_XREF=gi:20810414 /TID=Hs2.374853.1 /CNT=35 /FEA=FLmRNA /TIER=FL /STK=7 /LL=283886 /UG_GENE=MY038 /UG=Hs.374853 /DEF=Homo sapiens, hypothetical brain protein my038, clone MGC:32516 IMAGE:4593989, mRNA, complete cds. /PROD=hypothetical brain protein my038 /FL=gb:NM_032626.2 gb:BC029352.1	BC029352	Hs.374853	Hs.188553	chr16:24551816-24560722 (+) // 96.35 // p12.1	retinoblastoma binding protein 6	RBBP6	chr16p12.2	ENSG00000122257	5930	B4DZQ0 /// Q7Z6E9 /// Q96BR4 /// Q9P1K4	---	600938	NP_008841 /// NP_061173 /// NP_116015	NM_006910 /// NM_018703 /// NM_032626	0016567 // protein ubiquitination // inferred from electronic annotation	0000151 // ubiquitin ligase complex // inferred from electronic annotation /// 0005634 // nucleus // inferred from electronic annotation /// 0005730 // nucleolus // inferred from electronic annotation	0003676 // nucleic acid binding // inferred from electronic annotation /// 0004842 // ubiquitin-protein ligase activity // inferred from electronic annotation /// 0005515 // protein binding // inferred from physical interaction /// 0005515 // protein binding // inferred from electronic annotation /// 0008270 // zinc ion binding // inferred from electronic annotation /// 0046872 // metal ion bindi…	---	---	---	gb:BC029352.1 /DB_XREF=gi:20810414 /TID=Hs2.374853.1 /CNT=35 /FEA=FLmRNA /TIER=FL /STK=7 /LL=283886 /UG_GENE=MY038 /UG=Hs.374853 /DEF=Homo sapiens, hypothetical brain protein my038, clone MGC:32516 IMAGE:4593989, mRNA, complete cds. /PROD=hypothetical brain protein my038 /FL=gb:NM_032626.2 gb:BC029352.1
1552330_at	406	P	0.000244	0	NC	0.5	373.5	P	0.000244	Hs2.114318.1	gb:NM_145039.1 /DB_XREF=gi:21450791 /TID=Hs2.114318.1 /CNT=37 /FEA=FLmRNA /TIER=FL /STK=7 /LL=92806 /UG_GENE=MGC16385 /UG=Hs.114318 /UG_TITLE=hypothetical protein MGC16385 /DEF=Homo sapiens hypothetical protein MGC16385 (MGC16385), mRNA. /FL=gb:NM_145039.1 gb:BC009263.1	NM_145039	Hs.114318	Hs.513832	chr16:89576429-90039215 (-) // 54.25 // q24.3	CENPB DNA-binding domains containing 1	CENPBD1	chr16q24.3	ENSG00000177946	92806	B2RD01	---	---	NP_659476	NM_145039	0045449 // regulation of transcription // inferred from electronic annotation	0000775 // chromosome, centromeric region // inferred from electronic annotation	0003677 // DNA binding // inferred from electronic annotation	---	---	---	gb:NM_145039.1 /DB_XREF=gi:21450791 /TID=Hs2.114318.1 /CNT=37 /FEA=FLmRNA /TIER=FL /STK=7 /LL=92806 /UG_GENE=MGC16385 /UG=Hs.114318 /UG_TITLE=hypothetical protein MGC16385 /DEF=Homo sapiens hypothetical protein MGC16385 (MGC16385), mRNA. /FL=gb:NM_145039.1 gb:BC009263.1
1552332_at	211.4	A	0.5	0	NC	0.5	205.9	A	0.398926	Hs2.40342.1	gb:NM_138632.1 /DB_XREF=gi:20336762 /GEN=HRIHFB2122 /TID=Hs2.40342.1 /CNT=22 /FEA=FLmRNA /TIER=FL /STK=7 /LL=11078 /UG=Hs.40342 /DEF=Homo sapiens Tara-like protein (HRIHFB2122), transcript variant 2, mRNA. /PROD=Tara-like protein isoform 2 /FL=gb:NM_138632.1	NM_138632	Hs.40342	Hs.533030	chr22:38142246-38156253 (+) // 54.41 // q13.1	TRIO and F-actin binding protein	TRIOBP	chr22q13.1	ENSG00000100106	11078	B1AHD5 /// B1AHD6 /// B1AHD8 /// B1AHD9 /// B1AHE0 /// B1AHE1 /// C9IYW2 /// C9JFG4 /// Q9H2D6	---	609761 /// 609823	NP_001034230 /// NP_008963 /// NP_619538	NM_001039141 /// NM_007032 /// NM_138632	0030047 // actin modification // non-traceable author statement /// 0051016 // barbed-end actin filament capping // non-traceable author statement	0005634 // nucleus // inferred from electronic annotation /// 0005737 // cytoplasm // inferred from electronic annotation /// 0005856 // cytoskeleton // inferred from electronic annotation /// 0015629 // actin cytoskeleton // non-traceable author statement	0003779 // actin binding // inferred from electronic annotation /// 0005515 // protein binding // inferred from physical interaction /// 0017049 // GTP-Rho binding // non-traceable author statement /// 0045159 // myosin II binding // non-traceable author statement	---	---	---	gb:NM_138632.1 /DB_XREF=gi:20336762 /GEN=HRIHFB2122 /TID=Hs2.40342.1 /CNT=22 /FEA=FLmRNA /TIER=FL /STK=7 /LL=11078 /UG=Hs.40342 /DEF=Homo sapiens Tara-like protein (HRIHFB2122), transcript variant 2, mRNA. /PROD=Tara-like protein isoform 2 /FL=gb:NM_138632.1
1552334_at	195.9	P	0.01416	-0.7	D	0.99998	323.1	P	0.001953	Hs2.40342.1	gb:BG571343 /DB_XREF=gi:13578996 /DB_XREF=602592611F1 /CLONE=IMAGE:4720106 /TID=Hs2.40342.1 /CNT=22 /FEA=FLmRNA /TIER=ConsEnd /STK=0 /LL=11078 /UG_GENE=HRIHFB2122 /UG=Hs.40342 /UG_TITLE=Tara-like protein /FL=gb:NM_138632.1	BG571343	Hs.40342	Hs.533030	chr22:38142246-38156253 (+) // 54.41 // q13.1	TRIO and F-actin binding protein	TRIOBP	chr22q13.1	ENSG00000100106	11078	B1AHD5 /// B1AHD6 /// B1AHD8 /// B1AHD9 /// B1AHE0 /// B1AHE1 /// C9IYW2 /// C9JFG4 /// Q9H2D6	---	609761 /// 609823	NP_001034230 /// NP_008963 /// NP_619538	NM_001039141 /// NM_007032 /// NM_138632	0030047 // actin modification // non-traceable author statement /// 0051016 // barbed-end actin filament capping // non-traceable author statement	0005634 // nucleus // inferred from electronic annotation /// 0005737 // cytoplasm // inferred from electronic annotation /// 0005856 // cytoskeleton // inferred from electronic annotation /// 0015629 // actin cytoskeleton // non-traceable author statement	0003779 // actin binding // inferred from electronic annotation /// 0005515 // protein binding // inferred from physical interaction /// 0017049 // GTP-Rho binding // non-traceable author statement /// 0045159 // myosin II binding // non-traceable author statement	---	---	---	gb:BG571343 /DB_XREF=gi:13578996 /DB_XREF=602592611F1 /CLONE=IMAGE:4720106 /TID=Hs2.40342.1 /CNT=22 /FEA=FLmRNA /TIER=ConsEnd /STK=0 /LL=11078 /UG_GENE=HRIHFB2122 /UG=Hs.40342 /UG_TITLE=Tara-like protein /FL=gb:NM_138632.1
1552335_at	244.5	P	0.01416	-0.4	NC	0.868657	292	P	0.023926	Hs2.189105.1	gb:NM_053054.2 /DB_XREF=gi:26051219 /GEN=CATSPER1 /TID=Hs2.189105.1 /CNT=14 /FEA=FLmRNA /TIER=FL /STK=7 /LL=117144 /UG=Hs.189105 /DEF=Homo sapiens cation channel, sperm associated 1 (CATSPER1), mRNA. /PROD=sperm-associated cation channel 1 /FL=gb:BC032950.1 gb:AF407333.1 gb:NM_053054.2 gb:BC036522.1	NM_053054	Hs.189105	Hs.189105	chr11:65784223-65793984 (-) // 93.94 // q13.1	cation channel, sperm associated 1	CATSPER1	chr11q12.1	ENSG00000175294	117144	Q8NEC5	---	606389 /// 612997	NP_444282	NM_053054	0001539 // ciliary or flagellar motility // inferred from electronic annotation /// 0006810 // transport // inferred from electronic annotation /// 0006811 // ion transport // inferred from electronic annotation /// 0006816 // calcium ion transport // inferred from electronic annotation /// 0007275 // multicellular organismal development // inferred from electronic annotation /// 0007283 // sperm…	0005886 // plasma membrane // inferred from electronic annotation /// 0005929 // cilium // inferred from electronic annotation /// 0016020 // membrane // inferred from electronic annotation /// 0016021 // integral to membrane // inferred from electronic annotation /// 0019861 // flagellum // inferred from electronic annotation /// 0020017 // flagellar membrane // inferred from electronic annotati…	0005216 // ion channel activity // inferred from electronic annotation /// 0005244 // voltage-gated ion channel activity // inferred from electronic annotation /// 0005245 // voltage-gated calcium channel activity // inferred from electronic annotation /// 0005262 // calcium channel activity // inferred from electronic annotation /// 0005515 // protein binding // inferred from physical interactio…	---	---	AAH32950.1 // span:443-465,486-508,583-605,612-629,644-666 // numtm:5 /// AAH36522.1 // span:443-465,486-508,583-605,612-629,644-666 // numtm:5 /// AAL14105.1 // span:443-465,486-508,583-605,612-629,644-666 // numtm:5 /// NP_444282.3 // span:443-465,486-508,583-605,612-629,644-666 // numtm:5	gb:NM_053054.2 /DB_XREF=gi:26051219 /GEN=CATSPER1 /TID=Hs2.189105.1 /CNT=14 /FEA=FLmRNA /TIER=FL /STK=7 /LL=117144 /UG=Hs.189105 /DEF=Homo sapiens cation channel, sperm associated 1 (CATSPER1), mRNA. /PROD=sperm-associated cation channel 1 /FL=gb:BC032950.1 gb:AF407333.1 gb:NM_053054.2 gb:BC036522.1
1552337_s_at	125	P	0.046143	1	NC	0.005409	82.3	A	0.080566	Hs2.278255.1	gb:NM_014621.2 /DB_XREF=gi:23397671 /GEN=HOXD4 /TID=Hs2.278255.1 /CNT=9 /FEA=FLmRNA /TIER=FL /STK=7 /LL=3233 /UG=Hs.278255 /DEF=Homo sapiens homeo box D4 (HOXD4), mRNA. /PROD=homeo box D4 /FL=gb:NM_014621.2 gb:BC016763.1	NM_014621	Hs.278255	Hs.591609	chr2:177016112-177017954 (+) // 90.38 // q31.1	homeobox D4	HOXD4	chr2q31.1	ENSG00000170166	3233	B2R9R3 /// P09016	---	142981	NP_055436	NM_014621	0006350 // transcription // inferred from electronic annotation /// 0006355 // regulation of transcription, DNA-dependent // non-traceable author statement /// 0006355 // regulation of transcription, DNA-dependent // inferred from electronic annotation /// 0007275 // multicellular organismal development // non-traceable author statement /// 0007275 // multicellular organismal development // infer…	0005634 // nucleus // non-traceable author statement /// 0005634 // nucleus // inferred from electronic annotation	0003677 // DNA binding // inferred from electronic annotation /// 0003700 // transcription factor activity // non-traceable author statement /// 0003700 // transcription factor activity // inferred from electronic annotation /// 0030528 // transcription regulator activity // inferred from electronic annotation /// 0043565 // sequence-specific DNA binding // inferred from electronic annotation	---	---	---	gb:NM_014621.2 /DB_XREF=gi:23397671 /GEN=HOXD4 /TID=Hs2.278255.1 /CNT=9 /FEA=FLmRNA /TIER=FL /STK=7 /LL=3233 /UG=Hs.278255 /DEF=Homo sapiens homeo box D4 (HOXD4), mRNA. /PROD=homeo box D4 /FL=gb:NM_014621.2 gb:BC016763.1
1552338_at	1.7	A	0.991943	-0.2	NC	0.736659	3.7	A	0.989258	Hs2.437095.1	gb:AY177407.1 /DB_XREF=gi:27728743 /TID=Hs2.437095.1 /CNT=8 /FEA=FLmRNA /TIER=FL /STK=7 /LL=145258 /UG_GENE=GSC /UG=Hs.437095 /DEF=Homo sapiens homeobox protein goosecoid mRNA, complete cds. /PROD=homeobox protein goosecoid /FL=gb:AY177407.1 gb:NM_173849.1	AY177407	Hs.437095	Hs.440438	chr14:95234557-95236499 (-) // 94.25 // q32.13	goosecoid homeobox	GSC	chr14q32.1	ENSG00000133937	145258	P56915	---	138890	NP_776248	NM_173849	0000122 // negative regulation of transcription from RNA polymerase II promoter // inferred from electronic annotation /// 0006355 // regulation of transcription, DNA-dependent // inferred from electronic annotation /// 0007275 // multicellular organismal development // inferred from electronic annotation /// 0007369 // gastrulation // non-traceable author statement /// 0009653 // anatomical stru…	0005634 // nucleus // non-traceable author statement /// 0005634 // nucleus // inferred from electronic annotation /// 0005667 // transcription factor complex // inferred from electronic annotation	0003677 // DNA binding // non-traceable author statement /// 0003677 // DNA binding // inferred from electronic annotation /// 0003700 // transcription factor activity // inferred from electronic annotation /// 0005515 // protein binding // inferred from electronic annotation /// 0030528 // transcription regulator activity // inferred from electronic annotation /// 0043565 // sequence-specific DN…	---	---	---	gb:AY177407.1 /DB_XREF=gi:27728743 /TID=Hs2.437095.1 /CNT=8 /FEA=FLmRNA /TIER=FL /STK=7 /LL=145258 /UG_GENE=GSC /UG=Hs.437095 /DEF=Homo sapiens homeobox protein goosecoid mRNA, complete cds. /PROD=homeobox protein goosecoid /FL=gb:AY177407.1 gb:NM_173849.1
1552340_at	41.8	A	0.398926	3.4	NC	0.026698	5.1	A	0.884033	Hs2.209402.1	gb:NM_152860.1 /DB_XREF=gi:22902135 /GEN=SP7 /TID=Hs2.209402.1 /CNT=7 /FEA=FLmRNA /TIER=FL /STK=7 /LL=121340 /UG=Hs.209402 /DEF=Homo sapiens Sp7 transcription factor (SP7), mRNA. /PROD=osterix /FL=gb:NM_152860.1 gb:AF477981.1	NM_152860	Hs.209402	Hs.209402	chr12:53720358-53729537 (-) // 94.63 // q13.13	Sp7 transcription factor	SP7	chr12q13.13	ENSG00000170374	121340	Q7Z718 /// Q8TDD2	---	606633	NP_001166938 /// NP_690599	NM_001173467 /// NM_152860	0001649 // osteoblast differentiation // inferred from electronic annotation /// 0006350 // transcription // inferred from electronic annotation /// 0006357 // regulation of transcription from RNA polymerase II promoter // inferred from electronic annotation /// 0045449 // regulation of transcription // inferred from electronic annotation	0005622 // intracellular // inferred from electronic annotation /// 0005634 // nucleus // inferred from electronic annotation	0003676 // nucleic acid binding // inferred from electronic annotation /// 0003677 // DNA binding // inferred from electronic annotation /// 0005515 // protein binding // inferred from electronic annotation /// 0008270 // zinc ion binding // inferred from electronic annotation /// 0030528 // transcription regulator activity // inferred from electronic annotation /// 0046872 // metal ion binding /…	---	---	---	gb:NM_152860.1 /DB_XREF=gi:22902135 /GEN=SP7 /TID=Hs2.209402.1 /CNT=7 /FEA=FLmRNA /TIER=FL /STK=7 /LL=121340 /UG=Hs.209402 /DEF=Homo sapiens Sp7 transcription factor (SP7), mRNA. /PROD=osterix /FL=gb:NM_152860.1 gb:AF477981.1
1552343_s_at	60.5	P	0.046143	-0.5	NC	0.911062	73.6	P	0.010742	Hs2.406325.1	gb:NM_002604.1 /DB_XREF=gi:24429563 /GEN=PDE7A /TID=Hs2.406325.1 /CNT=30 /FEA=FLmRNA /TIER=FL /STK=6 /LL=5150 /UG=Hs.406325 /DEF=Homo sapiens phosphodiesterase 7A (PDE7A), transcript variant 2, mRNA. /PROD=phosphodiesterase 7A isoform b /FL=gb:NM_002604.1 gb:AF332652.1	NM_002604	Hs.406325	Hs.527119	chr8:66634051-66753792 (-) // 83.07 // q13.1	phosphodiesterase 7A	PDE7A	chr8q13	ENSG00000205268	5150	Q13946 /// Q7Z7I0 /// Q86V65	EC:3.1.4.17	171885	NP_002594 /// NP_002595	NM_002603 /// NM_002604	0007165 // signal transduction // non-traceable author statement /// 0007165 // signal transduction // inferred from electronic annotation /// 0019933 // cAMP-mediated signaling // inferred from electronic annotation	0000267 // cell fraction // non-traceable author statement /// 0005737 // cytoplasm // inferred from electronic annotation /// 0005829 // cytosol // inferred from electronic annotation	0003824 // catalytic activity // inferred from electronic annotation /// 0004114 // 3',5'-cyclic-nucleotide phosphodiesterase activity // inferred from electronic annotation /// 0004115 // 3',5'-cyclic-AMP phosphodiesterase activity // inferred from direct assay /// 0004115 // 3',5'-cyclic-AMP phosphodiesterase activity // traceable author statement /// 0016787 // hydrolase activity // inferred f…	G_Protein_Signaling // GenMAPP	---	---	gb:NM_002604.1 /DB_XREF=gi:24429563 /GEN=PDE7A /TID=Hs2.406325.1 /CNT=30 /FEA=FLmRNA /TIER=FL /STK=6 /LL=5150 /UG=Hs.406325 /DEF=Homo sapiens phosphodiesterase 7A (PDE7A), transcript variant 2, mRNA. /PROD=phosphodiesterase 7A isoform b /FL=gb:NM_002604.1 gb:AF332652.1
1552344_s_at	1170.2	P	0.000244	-0.3	NC	0.994067	1377	P	0.000244	Hs2.380963.2	gb:NM_054026.1 /DB_XREF=gi:17978499 /GEN=CNOT7 /TID=Hs2.380963.2 /CNT=53 /FEA=FLmRNA /TIER=FL /STK=6 /LL=29883 /UG=Hs.380963 /DEF=Homo sapiens CCR4-NOT transcription complex, subunit 7 (CNOT7), transcript variant 2, mRNA. /PROD=CCR4-NOT transcription complex, subunit 7,isoform 2 /FL=gb:NM_054026.1	NM_054026	Hs.380963	Hs.598387	chr8:17088554-17104387 (-) // 90.27 // p22	CCR4-NOT transcription complex, subunit 7	CNOT7	chr8p22-p21.3	---	29883	B3KM57 /// B3KN35 /// Q96IQ6 /// Q9UIV1	---	604913	NP_037486 /// NP_473367	NM_013354 /// NM_054026	0005975 // carbohydrate metabolic process // traceable author statement /// 0006350 // transcription // inferred from electronic annotation /// 0007165 // signal transduction // traceable author statement /// 0045449 // regulation of transcription // inferred from electronic annotation /// 0045944 // positive regulation of transcription from RNA polymerase II promoter // inferred from electronic …	0005634 // nucleus // inferred from direct assay /// 0005634 // nucleus // inferred from electronic annotation /// 0030014 // CCR4-NOT complex // non-traceable author statement /// 0030014 // CCR4-NOT complex // inferred from electronic annotation	0003676 // nucleic acid binding // inferred from electronic annotation /// 0003700 // transcription factor activity // traceable author statement /// 0004871 // signal transducer activity // traceable author statement /// 0005515 // protein binding // inferred from physical interaction /// 0005515 // protein binding // inferred from electronic annotation /// 0016563 // transcription activator act…	---	---	---	gb:NM_054026.1 /DB_XREF=gi:17978499 /GEN=CNOT7 /TID=Hs2.380963.2 /CNT=53 /FEA=FLmRNA /TIER=FL /STK=6 /LL=29883 /UG=Hs.380963 /DEF=Homo sapiens CCR4-NOT transcription complex, subunit 7 (CNOT7), transcript variant 2, mRNA. /PROD=CCR4-NOT transcription complex, subunit 7,isoform 2 /FL=gb:NM_054026.1
1552347_at	463.3	P	0.000244	-0.3	NC	0.98579	554.3	P	0.000244	Hs2.330208.1	gb:NM_145311.1 /DB_XREF=gi:22202613 /GEN=CRYZL1 /TID=Hs2.330208.1 /CNT=19 /FEA=FLmRNA /TIER=FL /STK=6 /LL=9946 /UG=Hs.330208 /DEF=Homo sapiens crystallin, zeta (quinone reductase)-like 1 (CRYZL1), transcript variant 2, mRNA. /PROD=crystallin, zeta-like 1 isoform b /FL=gb:NM_145311.1	NM_145311	Hs.330208	Hs.352671	chr21:34966962-35014644 (-) // 76.52 // q22.11	crystallin, zeta (quinone reductase)-like 1	CRYZL1	chr21q21.3	ENSG00000205758	9946	A6NHJ8 /// A6NMA8 /// A6NND8 /// A8MZ10 /// B3KQ77 /// C9JAL0 /// C9JNR9 /// C9JQD0 /// C9JZK8 /// C9K0F7 /// O95825 /// Q8TBV9	---	603920	NP_665857	NM_145858	0008152 // metabolic process // inferred from electronic annotation /// 0042375 // quinone cofactor metabolic process // non-traceable author statement /// 0055114 // oxidation reduction // inferred from electronic annotation	0005829 // cytosol // inferred from direct assay	0003824 // catalytic activity // inferred from electronic annotation /// 0003960 // NADPH:quinone reductase activity // non-traceable author statement /// 0005488 // binding // inferred from electronic annotation /// 0008270 // zinc ion binding // inferred from electronic annotation /// 0016491 // oxidoreductase activity // inferred from electronic annotation /// 0050661 // NADP or NADPH binding …	---	IPR013149 // Alcohol dehydrogenase, zinc-binding // 1.6E-8 /// IPR013154 // Alcohol dehydrogenase GroES-like // 3.6E-4	---	gb:NM_145311.1 /DB_XREF=gi:22202613 /GEN=CRYZL1 /TID=Hs2.330208.1 /CNT=19 /FEA=FLmRNA /TIER=FL /STK=6 /LL=9946 /UG=Hs.330208 /DEF=Homo sapiens crystallin, zeta (quinone reductase)-like 1 (CRYZL1), transcript variant 2, mRNA. /PROD=crystallin, zeta-like 1 isoform b /FL=gb:NM_145311.1
1552348_at	87.2	A	0.246094	-0.6	MD	0.99751	155.1	P	0.037598	Hs2.280658.1	gb:NM_152891.1 /DB_XREF=gi:23097243 /GEN=EOS /TID=Hs2.280658.1 /CNT=19 /FEA=FLmRNA /TIER=FL /STK=6 /LL=260429 /UG=Hs.280658 /DEF=Homo sapiens serine protease EOS (EOS), mRNA. /PROD=serine protease EOS /FL=gb:NM_152891.1 gb:AF536382.1	NM_152891	Hs.280658	Hs.280658	chr16:2833954-2836606 (-) // 69.5 // p13.3	protease, serine, 33	PRSS33	chr16p13.3	ENSG00000103355	260429	Q8NF86	---	---	NP_690851	NM_152891	0006508 // proteolysis // inferred from electronic annotation	0005576 // extracellular region // inferred from electronic annotation /// 0005615 // extracellular space // inferred from electronic annotation	0003824 // catalytic activity // inferred from electronic annotation /// 0004252 // serine-type endopeptidase activity // inferred from electronic annotation /// 0008233 // peptidase activity // inferred from electronic annotation /// 0008236 // serine-type peptidase activity // inferred from electronic annotation /// 0016787 // hydrolase activity // inferred from electronic annotation	---	---	---	gb:NM_152891.1 /DB_XREF=gi:23097243 /GEN=EOS /TID=Hs2.280658.1 /CNT=19 /FEA=FLmRNA /TIER=FL /STK=6 /LL=260429 /UG=Hs.280658 /DEF=Homo sapiens serine protease EOS (EOS), mRNA. /PROD=serine protease EOS /FL=gb:NM_152891.1 gb:AF536382.1
1552349_a_at	4.8	A	0.601074	-2.3	NC	0.861614	22.6	A	0.466064	Hs2.280658.1	gb:NM_152891.1 /DB_XREF=gi:23097243 /GEN=EOS /TID=Hs2.280658.1 /CNT=19 /FEA=FLmRNA /TIER=FL /STK=6 /LL=260429 /UG=Hs.280658 /DEF=Homo sapiens serine protease EOS (EOS), mRNA. /PROD=serine protease EOS /FL=gb:NM_152891.1 gb:AF536382.1	NM_152891	Hs.280658	Hs.280658	chr16:2833954-2836606 (-) // 69.5 // p13.3	protease, serine, 33	PRSS33	chr16p13.3	ENSG00000103355	260429	Q8NF86	---	---	NP_690851	NM_152891	0006508 // proteolysis // inferred from electronic annotation	0005576 // extracellular region // inferred from electronic annotation /// 0005615 // extracellular space // inferred from electronic annotation	0003824 // catalytic activity // inferred from electronic annotation /// 0004252 // serine-type endopeptidase activity // inferred from electronic annotation /// 0008233 // peptidase activity // inferred from electronic annotation /// 0008236 // serine-type peptidase activity // inferred from electronic annotation /// 0016787 // hydrolase activity // inferred from electronic annotation	---	---	---	gb:NM_152891.1 /DB_XREF=gi:23097243 /GEN=EOS /TID=Hs2.280658.1 /CNT=19 /FEA=FLmRNA /TIER=FL /STK=6 /LL=260429 /UG=Hs.280658 /DEF=Homo sapiens serine protease EOS (EOS), mRNA. /PROD=serine protease EOS /FL=gb:NM_152891.1 gb:AF536382.1
1552354_at	13.3	A	0.943848	0	NC	0.5	11	A	0.850342	Hs2.346575.1	gb:NM_152769.1 /DB_XREF=gi:22749502 /TID=Hs2.346575.1 /CNT=13 /FEA=FLmRNA /TIER=FL /STK=6 /LL=255057 /UG_GENE=MGC40084 /UG=Hs.346575 /UG_TITLE=hypothetical protein MGC40084 /DEF=Homo sapiens hypothetical protein MGC40084 (MGC40084), mRNA. /FL=gb:NM_152769.1 gb:BC028156.1	NM_152769	Hs.346575	Hs.721076	chr19:1229946-1238026 (-) // 95.1 // p13.3	chromosome 19 open reading frame 26	C19orf26	chr19p13.3	ENSG00000099625	255057	Q8N350	---	---	NP_689982	NM_152769	---	0016020 // membrane // inferred from electronic annotation /// 0016021 // integral to membrane // inferred from electronic annotation	---	---	---	AAH28156.1 // span:39-61 // numtm:1 /// NP_689982.2 // span:39-61 // numtm:1	gb:NM_152769.1 /DB_XREF=gi:22749502 /TID=Hs2.346575.1 /CNT=13 /FEA=FLmRNA /TIER=FL /STK=6 /LL=255057 /UG_GENE=MGC40084 /UG=Hs.346575 /UG_TITLE=hypothetical protein MGC40084 /DEF=Homo sapiens hypothetical protein MGC40084 (MGC40084), mRNA. /FL=gb:NM_152769.1 gb:BC028156.1
1552355_s_at	4.4	A	0.932373	-0.3	NC	0.736659	2.8	A	0.989258	Hs2.346575.1	gb:NM_152769.1 /DB_XREF=gi:22749502 /TID=Hs2.346575.1 /CNT=13 /FEA=FLmRNA /TIER=FL /STK=6 /LL=255057 /UG_GENE=MGC40084 /UG=Hs.346575 /UG_TITLE=hypothetical protein MGC40084 /DEF=Homo sapiens hypothetical protein MGC40084 (MGC40084), mRNA. /FL=gb:NM_152769.1 gb:BC028156.1	NM_152769	Hs.346575	Hs.721076	chr19:1229946-1238026 (-) // 95.1 // p13.3	chromosome 19 open reading frame 26	C19orf26	chr19p13.3	ENSG00000099625	255057	Q8N350	---	---	NP_689982	NM_152769	---	0016020 // membrane // inferred from electronic annotation /// 0016021 // integral to membrane // inferred from electronic annotation	---	---	---	AAH28156.1 // span:39-61 // numtm:1 /// NP_689982.2 // span:39-61 // numtm:1	gb:NM_152769.1 /DB_XREF=gi:22749502 /TID=Hs2.346575.1 /CNT=13 /FEA=FLmRNA /TIER=FL /STK=6 /LL=255057 /UG_GENE=MGC40084 /UG=Hs.346575 /UG_TITLE=hypothetical protein MGC40084 /DEF=Homo sapiens hypothetical protein MGC40084 (MGC40084), mRNA. /FL=gb:NM_152769.1 gb:BC028156.1
1552359_at	0.5	A	0.844727	-1.8	NC	0.905721	3.6	A	0.398926	Hs2.432512.1	gb:AL833526.1 /DB_XREF=gi:21734170 /TID=Hs2.432512.1 /CNT=10 /FEA=FLmRNA /TIER=ConsEnd /STK=0 /LL=157777 /UG_GENE=FLJ25692 /UG=Hs.432512 /UG_TITLE=hypothetical protein FLJ25692 /DEF=Homo sapiens mRNA; cDNA DKFZp686J2237 (from clone DKFZp686J2237). /FL=gb:NM_173518.1	AL833526	Hs.432512	Hs.437006	chr8:67782983-67834282 (+) // 82.84 // q13.1	chromosome 8 open reading frame 45	C8orf45	chr8q13.1	ENSG00000178460	157777	B4DXX4 /// Q4G0Z9 /// Q8N7F5	---	---	NP_001129632 /// NP_001129633 /// NP_775789	NM_001136160 /// NM_001136161 /// NM_173518	0006260 // DNA replication // inferred from electronic annotation	---	0003677 // DNA binding // inferred from electronic annotation /// 0005524 // ATP binding // inferred from electronic annotation	---	IPR001208 // MCM // 6.3E-9	---	gb:AL833526.1 /DB_XREF=gi:21734170 /TID=Hs2.432512.1 /CNT=10 /FEA=FLmRNA /TIER=ConsEnd /STK=0 /LL=157777 /UG_GENE=FLJ25692 /UG=Hs.432512 /UG_TITLE=hypothetical protein FLJ25692 /DEF=Homo sapiens mRNA; cDNA DKFZp686J2237 (from clone DKFZp686J2237). /FL=gb:NM_173518.1
1552360_a_at	100.3	P	0.00415	0	NC	0.5	77.8	P	0.005859	Hs2.17681.1	gb:NM_052887.2 /DB_XREF=gi:22547217 /GEN=TIRAP /TID=Hs2.17681.1 /CNT=48 /FEA=FLmRNA /TIER=FL /STK=5 /LL=114609 /UG=Hs.17681 /DEF=Homo sapiens Toll-interleukin 1 receptor (TIR) domain-containing adapter protein (TIRAP), transcript variant 1, mRNA. /PROD=Toll-interleukin 1 receptor (TIR)domain-containing adapter protein isoform a /FL=gb:AF410783.1 gb:NM_052887.2	NM_052887	Hs.17681	Hs.537126	chr11:126153001-126167398 (+) // 68.91 // q24.2	toll-interleukin 1 receptor (TIR) domain containing adaptor protein	TIRAP	chr11q24.2	---	114609	C9JZK7 /// P58753 /// Q56UH9	---	606252 /// 607948 /// 610799 /// 611162	NP_001034750 /// NP_683708	NM_001039661 /// NM_148910	0006954 // inflammatory response // inferred from electronic annotation /// 0007165 // signal transduction // inferred from electronic annotation /// 0007166 // cell surface receptor linked signaling pathway // inferred from electronic annotation /// 0007249 // I-kappaB kinase/NF-kappaB cascade // not recorded /// 0007249 // I-kappaB kinase/NF-kappaB cascade // inferred from electronic annotation…	0005737 // cytoplasm // inferred from electronic annotation /// 0005886 // plasma membrane // not recorded /// 0031224 // intrinsic to membrane // inferred from electronic annotation	0004872 // receptor activity // inferred from electronic annotation /// 0004888 // transmembrane receptor activity // inferred from electronic annotation /// 0005515 // protein binding // inferred from physical interaction	---	---	---	gb:NM_052887.2 /DB_XREF=gi:22547217 /GEN=TIRAP /TID=Hs2.17681.1 /CNT=48 /FEA=FLmRNA /TIER=FL /STK=5 /LL=114609 /UG=Hs.17681 /DEF=Homo sapiens Toll-interleukin 1 receptor (TIR) domain-containing adapter protein (TIRAP), transcript variant 1, mRNA. /PROD=Toll-interleukin 1 receptor (TIR)domain-containing adapter protein isoform a /FL=gb:AF410783.1 gb:NM_052887.2
1552362_a_at	78.1	P	0.010742	-0.5	NC	0.894337	139.5	P	0.005859	Hs2.337588.1	gb:NM_052971.1 /DB_XREF=gi:16418464 /GEN=LEAP-2 /TID=Hs2.337588.1 /CNT=24 /FEA=FLmRNA /TIER=FL /STK=5 /LL=116842 /UG=Hs.337588 /DEF=Homo sapiens liver-expressed antimicrobial peptide 2 (LEAP-2), mRNA. /PROD=liver-expressed antimicrobial peptide 2precursor /FL=gb:NM_052971.1	NM_052971	Hs.337588	Hs.337588	chr5:132207490-132210696 (+) // 96.62 // q31.1	liver expressed antimicrobial peptide 2	LEAP2	chr5q31.1	ENSG00000164406	116842	D3DQ91 /// Q7Z5F5 /// Q969E1	---	611373	NP_443203	NM_052971	0042742 // defense response to bacterium // inferred from electronic annotation	0005576 // extracellular region // inferred from electronic annotation	---	---	---	---	gb:NM_052971.1 /DB_XREF=gi:16418464 /GEN=LEAP-2 /TID=Hs2.337588.1 /CNT=24 /FEA=FLmRNA /TIER=FL /STK=5 /LL=116842 /UG=Hs.337588 /DEF=Homo sapiens liver-expressed antimicrobial peptide 2 (LEAP-2), mRNA. /PROD=liver-expressed antimicrobial peptide 2precursor /FL=gb:NM_052971.1
1552364_s_at	266.2	P	0.000732	0.2	NC	0.5	214.1	P	0.000244	Hs2.103512.1	gb:BC001526.1 /DB_XREF=gi:16306701 /TID=Hs2.103512.1 /CNT=32 /FEA=FLmRNA /TIER=FL /STK=5 /LL=124540 /UG_GENE=MSI2 /UG=Hs.103512 /DEF=Homo sapiens, clone MGC:3245 IMAGE:3505639, mRNA, complete cds. /PROD=Unknown (protein for MGC:3245) /FL=gb:NM_138962.2 gb:BC001526.1	BC001526	Hs.103512	Hs.658922	chr17:55333894-55757695 (+) // 95.65 // q22	musashi homolog 2 (Drosophila)	MSI2	chr17q22	ENSG00000153944	124540	B4DHE8 /// B4DM51 /// Q96DH6	---	607897	NP_620412 /// NP_733839	NM_138962 /// NM_170721	0048864 // stem cell development // inferred from electronic annotation	0005737 // cytoplasm // inferred from electronic annotation /// 0005844 // polysome // inferred from electronic annotation	0000166 // nucleotide binding // inferred from electronic annotation /// 0003676 // nucleic acid binding // inferred from electronic annotation /// 0003723 // RNA binding // inferred from electronic annotation /// 0003727 // single-stranded RNA binding // inferred from electronic annotation /// 0008266 // poly(U) RNA binding // inferred from electronic annotation	---	---	---	gb:BC001526.1 /DB_XREF=gi:16306701 /TID=Hs2.103512.1 /CNT=32 /FEA=FLmRNA /TIER=FL /STK=5 /LL=124540 /UG_GENE=MSI2 /UG=Hs.103512 /DEF=Homo sapiens, clone MGC:3245 IMAGE:3505639, mRNA, complete cds. /PROD=Unknown (protein for MGC:3245) /FL=gb:NM_138962.2 gb:BC001526.1
1552365_at	49.5	P	0.000244	0	NC	0.263341	63.1	P	0.000732	Hs2.210473.1	gb:NM_033128.1 /DB_XREF=gi:14916472 /GEN=SCIN /TID=Hs2.210473.1 /CNT=44 /FEA=FLmRNA /TIER=FL /STK=5 /LL=85477 /UG=Hs.210473 /DEF=Homo sapiens scinderin (SCIN), mRNA. /PROD=scinderin /FL=gb:NM_033128.1 gb:AF276507.1 gb:BC021090.1	NM_033128	Hs.210473	Hs.655515	chr7:12610011-12693228 (+) // 90.08 // p21.3	scinderin	SCIN	chr7p21.3	ENSG00000006747	85477	Q75MG0 /// Q8NBV9 /// Q9Y6U3	---	613416	NP_001106177 /// NP_149119	NM_001112706 /// NM_033128	0008285 // negative regulation of cell proliferation // inferred from mutant phenotype /// 0017156 // calcium ion-dependent exocytosis // inferred from sequence or structural similarity /// 0043065 // positive regulation of apoptosis // inferred from mutant phenotype /// 0045010 // actin nucleation // inferred from sequence or structural similarity /// 0045654 // positive regulation of megakaryoc…	0005737 // cytoplasm // inferred from sequence or structural similarity /// 0005737 // cytoplasm // inferred from electronic annotation /// 0005856 // cytoskeleton // inferred from electronic annotation /// 0005938 // cell cortex // inferred from sequence or structural similarity /// 0043234 // protein complex // inferred from electronic annotation	0001786 // phosphatidylserine binding // inferred from sequence or structural similarity /// 0003779 // actin binding // inferred from sequence or structural similarity /// 0003779 // actin binding // traceable author statement /// 0003779 // actin binding // inferred from electronic annotation /// 0005509 // calcium ion binding // inferred from sequence or structural similarity /// 0005509 // ca…	---	---	---	gb:NM_033128.1 /DB_XREF=gi:14916472 /GEN=SCIN /TID=Hs2.210473.1 /CNT=44 /FEA=FLmRNA /TIER=FL /STK=5 /LL=85477 /UG=Hs.210473 /DEF=Homo sapiens scinderin (SCIN), mRNA. /PROD=scinderin /FL=gb:NM_033128.1 gb:AF276507.1 gb:BC021090.1
1552367_a_at	35.2	A	0.171387	0.7	NC	0.213188	19.9	A	0.466064	Hs2.210473.1	gb:AF276507.1 /DB_XREF=gi:14331130 /TID=Hs2.210473.1 /CNT=44 /FEA=FLmRNA /TIER=FL /STK=2 /LL=85477 /UG_GENE=SCIN /UG=Hs.210473 /DEF=Homo sapiens scinderin mRNA, complete cds. /PROD=scinderin /FL=gb:NM_033128.1 gb:AF276507.1 gb:BC021090.1	AF276507	Hs.210473	Hs.655515	chr7:12610011-12693228 (+) // 90.08 // p21.3	scinderin	SCIN	chr7p21.3	ENSG00000006747	85477	Q75MG0 /// Q8NBV9 /// Q9Y6U3	---	613416	NP_001106177 /// NP_149119	NM_001112706 /// NM_033128	0008285 // negative regulation of cell proliferation // inferred from mutant phenotype /// 0017156 // calcium ion-dependent exocytosis // inferred from sequence or structural similarity /// 0043065 // positive regulation of apoptosis // inferred from mutant phenotype /// 0045010 // actin nucleation // inferred from sequence or structural similarity /// 0045654 // positive regulation of megakaryoc…	0005737 // cytoplasm // inferred from sequence or structural similarity /// 0005737 // cytoplasm // inferred from electronic annotation /// 0005856 // cytoskeleton // inferred from electronic annotation /// 0005938 // cell cortex // inferred from sequence or structural similarity /// 0043234 // protein complex // inferred from electronic annotation	0001786 // phosphatidylserine binding // inferred from sequence or structural similarity /// 0003779 // actin binding // inferred from sequence or structural similarity /// 0003779 // actin binding // traceable author statement /// 0003779 // actin binding // inferred from electronic annotation /// 0005509 // calcium ion binding // inferred from sequence or structural similarity /// 0005509 // ca…	---	---	---	gb:AF276507.1 /DB_XREF=gi:14331130 /TID=Hs2.210473.1 /CNT=44 /FEA=FLmRNA /TIER=FL /STK=2 /LL=85477 /UG_GENE=SCIN /UG=Hs.210473 /DEF=Homo sapiens scinderin mRNA, complete cds. /PROD=scinderin /FL=gb:NM_033128.1 gb:AF276507.1 gb:BC021090.1
1552368_at	10.6	A	0.19458	1.6	NC	0.5	1.8	A	0.665527	Hs2.131543.1	gb:NM_080618.1 /DB_XREF=gi:27501459 /GEN=CTCFL /TID=Hs2.131543.1 /CNT=33 /FEA=FLmRNA /TIER=FL /STK=5 /LL=140690 /UG=Hs.131543 /DEF=Homo sapiens CCCTC-binding factor (zinc finger protein)-like (CTCFL), mRNA. /PROD=CCCTC-binding factor (zinc finger protein)-like /FL=gb:AF336042.1 gb:NM_080618.1 gb:AY071919.1	NM_080618	Hs.131543	Hs.131543	chr20:56072227-56100158 (-) // 97.85 // q13.31	CCCTC-binding factor (zinc finger protein)-like	CTCFL	chr20q13.31	ENSG00000124092	140690	A0S6W1 /// A1L4C6 /// A6XGL8 /// A6XGM0 /// A6XGM2 /// A6XGM3 /// A6XGM4 /// A6XGM5 /// A6XGM6 /// A6XGM8 /// A6XGM9 /// A6XGN0 /// A6XGN1 /// A6XGN2 /// A6XGN3 /// A6XGN4 /// A6XGN5 /// A6XGN7 /// A6XGN8 /// B2RA05 /// B2RPK0 /// Q8NI51	---	607022	NP_542185	NM_080618	0006349 // regulation of gene expression by genetic imprinting // inferred from sequence or structural similarity /// 0006349 // regulation of gene expression by genetic imprinting // inferred from electronic annotation /// 0006350 // transcription // inferred from electronic annotation /// 0007049 // cell cycle // inferred from electronic annotation /// 0010628 // positive regulation of gene exp…	0005622 // intracellular // inferred from electronic annotation /// 0005634 // nucleus // inferred from direct assay /// 0005634 // nucleus // inferred from electronic annotation /// 0005634 // nucleus // inferred from sequence or structural similarity /// 0005694 // chromosome // inferred from electronic annotation /// 0005737 // cytoplasm // inferred from direct assay /// 0005737 // cytoplasm /…	0003676 // nucleic acid binding // inferred from electronic annotation /// 0003677 // DNA binding // inferred from direct assay /// 0003677 // DNA binding // inferred from electronic annotation /// 0005515 // protein binding // inferred from physical interaction /// 0008270 // zinc ion binding // inferred from electronic annotation /// 0010843 // promoter binding // inferred from direct assay ///…	---	---	---	gb:NM_080618.1 /DB_XREF=gi:27501459 /GEN=CTCFL /TID=Hs2.131543.1 /CNT=33 /FEA=FLmRNA /TIER=FL /STK=5 /LL=140690 /UG=Hs.131543 /DEF=Homo sapiens CCCTC-binding factor (zinc finger protein)-like (CTCFL), mRNA. /PROD=CCCTC-binding factor (zinc finger protein)-like /FL=gb:AF336042.1 gb:NM_080618.1 gb:AY071919.1
1552370_at	421.2	P	0.000732	0.3	NC	0.004073	361.5	P	0.000732	Hs2.128777.1	gb:NM_173487.1 /DB_XREF=gi:27735074 /TID=Hs2.128777.1 /CNT=35 /FEA=FLmRNA /TIER=FL /STK=5 /LL=132321 /UG_GENE=LOC132321 /UG=Hs.128777 /UG_TITLE=hypothetical protein LOC132321 /DEF=Homo sapiens hypothetical protein LOC132321 (LOC132321), mRNA. /FL=gb:BC032582.1 gb:NM_173487.1	NM_173487	Hs.128777	Hs.567679	chr4:130014839-130034482 (+) // 71.7 // q28.2	chromosome 4 open reading frame 33	C4orf33	chr4q28.2	ENSG00000151470	132321	Q8N1A6	---	---	NP_001093253 /// NP_775758	NM_001099783 /// NM_173487	---	---	---	---	---	---	gb:NM_173487.1 /DB_XREF=gi:27735074 /TID=Hs2.128777.1 /CNT=35 /FEA=FLmRNA /TIER=FL /STK=5 /LL=132321 /UG_GENE=LOC132321 /UG=Hs.128777 /UG_TITLE=hypothetical protein LOC132321 /DEF=Homo sapiens hypothetical protein LOC132321 (LOC132321), mRNA. /FL=gb:BC032582.1 gb:NM_173487.1
1552372_at	3.5	A	0.366211	1.3	NC	0.5	6.6	A	0.35791	Hs2.128777.1	gb:BC016358.1 /DB_XREF=gi:18921427 /TID=Hs2.128777.1 /CNT=35 /FEA=FLmRNA /TIER=ConsEnd /STK=0 /LL=132321 /UG_GENE=LOC132321 /UG=Hs.128777 /UG_TITLE=hypothetical protein LOC132321 /DEF=Homo sapiens, clone IMAGE:4095238, mRNA. /FL=gb:BC032582.1 gb:NM_173487.1	BC016358	Hs.128777	Hs.567679	chr4:130014839-130034482 (+) // 71.7 // q28.2	chromosome 4 open reading frame 33	C4orf33	chr4q28.2	---	132321	Q8N1A6	---	---	NP_001093253 /// NP_775758	NM_001099783 /// NM_173487	---	---	---	---	---	---	gb:BC016358.1 /DB_XREF=gi:18921427 /TID=Hs2.128777.1 /CNT=35 /FEA=FLmRNA /TIER=ConsEnd /STK=0 /LL=132321 /UG_GENE=LOC132321 /UG=Hs.128777 /UG_TITLE=hypothetical protein LOC132321 /DEF=Homo sapiens, clone IMAGE:4095238, mRNA. /FL=gb:BC032582.1 gb:NM_173487.1
1552373_s_at	19.3	P	0.018555	-0.8	NC	0.894337	26.5	P	0.001953	Hs2.128777.1	gb:BC016358.1 /DB_XREF=gi:18921427 /TID=Hs2.128777.1 /CNT=35 /FEA=FLmRNA /TIER=ConsEnd /STK=0 /LL=132321 /UG_GENE=LOC132321 /UG=Hs.128777 /UG_TITLE=hypothetical protein LOC132321 /DEF=Homo sapiens, clone IMAGE:4095238, mRNA. /FL=gb:BC032582.1 gb:NM_173487.1	BC016358	Hs.128777	Hs.567679	chr4:130014839-130034482 (+) // 71.7 // q28.2	chromosome 4 open reading frame 33	C4orf33	chr4q28.2	---	132321	Q8N1A6	---	---	NP_001093253 /// NP_775758	NM_001099783 /// NM_173487	---	---	---	---	---	---	gb:BC016358.1 /DB_XREF=gi:18921427 /TID=Hs2.128777.1 /CNT=35 /FEA=FLmRNA /TIER=ConsEnd /STK=0 /LL=132321 /UG_GENE=LOC132321 /UG=Hs.128777 /UG_TITLE=hypothetical protein LOC132321 /DEF=Homo sapiens, clone IMAGE:4095238, mRNA. /FL=gb:BC032582.1 gb:NM_173487.1
1552375_at	55.5	A	0.095215	-0.2	NC	0.441923	62.9	A	0.095215	Hs2.204529.1	gb:NM_032433.1 /DB_XREF=gi:20336723 /GEN=ZNF333 /TID=Hs2.204529.1 /CNT=21 /FEA=FLmRNA /TIER=FL /STK=5 /LL=84449 /UG=Hs.204529 /DEF=Homo sapiens zinc finger protein 333 (ZNF333), mRNA. /PROD=zinc finger protein 333 /FL=gb:NM_032433.1 gb:AF372702.1	NM_032433	Hs.204529	Hs.515215	chr19:14800912-14832569 (+) // 57.34 // p13.12	zinc finger protein 333	ZNF333	chr19p13	---	84449	B3KSN8 /// B3KT80 /// Q5CZI3 /// Q6P2E6 /// Q86WS6 /// Q96JL9	---	611811	NP_115809	NM_032433	0006350 // transcription // inferred from electronic annotation /// 0006355 // regulation of transcription, DNA-dependent // inferred from electronic annotation /// 0045449 // regulation of transcription // inferred from electronic annotation	0005622 // intracellular // inferred from electronic annotation /// 0005634 // nucleus // inferred from electronic annotation	0003676 // nucleic acid binding // inferred from electronic annotation /// 0003677 // DNA binding // inferred from electronic annotation /// 0008270 // zinc ion binding // inferred from electronic annotation /// 0046872 // metal ion binding // inferred from electronic annotation	---	---	---	gb:NM_032433.1 /DB_XREF=gi:20336723 /GEN=ZNF333 /TID=Hs2.204529.1 /CNT=21 /FEA=FLmRNA /TIER=FL /STK=5 /LL=84449 /UG=Hs.204529 /DEF=Homo sapiens zinc finger protein 333 (ZNF333), mRNA. /PROD=zinc finger protein 333 /FL=gb:NM_032433.1 gb:AF372702.1
1552377_s_at	167.8	A	0.080566	0.1	NC	0.5	179	A	0.095215	Hs2.406737.1	gb:NM_145301.1 /DB_XREF=gi:21945057 /TID=Hs2.406737.1 /CNT=15 /FEA=FLmRNA /TIER=FL /STK=5 /LL=201158 /UG_GENE=LOC201158 /UG=Hs.406737 /UG_TITLE=similar to CGI-148 protein /DEF=Homo sapiens similar to CGI-148 protein (LOC201158), mRNA. /FL=gb:BC011952.1 gb:NM_145301.1	NM_145301	Hs.406737	Hs.647422	chr17:15405578-15466845 (-) // 81.78 // p12	family with sequence similarity 18, member B2	FAM18B2	chr17p12	ENSG00000175106	201158	B4E0Q0 /// Q96ET8	---	---	NP_001128508 /// NP_660344	NM_001135036 /// NM_145301	---	0016020 // membrane // inferred from electronic annotation /// 0016021 // integral to membrane // inferred from electronic annotation	---	---	---	AAH11952.1 // span:48-70,126-148 // numtm:2 /// NP_660344.2 // span:48-70,126-148 // numtm:2	gb:NM_145301.1 /DB_XREF=gi:21945057 /TID=Hs2.406737.1 /CNT=15 /FEA=FLmRNA /TIER=FL /STK=5 /LL=201158 /UG_GENE=LOC201158 /UG=Hs.406737 /UG_TITLE=similar to CGI-148 protein /DEF=Homo sapiens similar to CGI-148 protein (LOC201158), mRNA. /FL=gb:BC011952.1 gb:NM_145301.1
1552378_s_at	95.4	P	0.008057	0.3	NC	0.454766	78	P	0.005859	Hs2.432987.1	gb:NM_172037.1 /DB_XREF=gi:25282468 /GEN=RDH10 /TID=Hs2.432987.1 /CNT=30 /FEA=FLmRNA /TIER=FL /STK=5 /LL=157506 /UG=Hs.432987 /DEF=Homo sapiens retinol dehydrogenase 10 (all-trans) (RDH10), mRNA. /PROD=retinol dehydrogenase 10 /FL=gb:NM_172037.1 gb:AF456765.1	NM_172037	Hs.432987	Hs.724648	chr8:74207264-74236571 (+) // 86.32 // q21.11	retinol dehydrogenase 10 (all-trans)	RDH10	chr8q21.11	ENSG00000121039	157506	Q8IZV5	EC:1.1.1.- /// EC:1.1.1.300	607599	NP_742034	NM_172037	0001656 // metanephros development // inferred from electronic annotation /// 0001701 // in utero embryonic development // inferred from electronic annotation /// 0002138 // retinoic acid biosynthetic process // inferred from electronic annotation /// 0007601 // visual perception // inferred from direct assay /// 0008152 // metabolic process // inferred from electronic annotation /// 0008406 // g…	0005624 // membrane fraction // inferred from electronic annotation /// 0005634 // nucleus // inferred from direct assay /// 0005737 // cytoplasm // inferred from direct assay /// 0005783 // endoplasmic reticulum // inferred from electronic annotation /// 0005789 // endoplasmic reticulum membrane // inferred from electronic annotation /// 0005792 // microsome // inferred from electronic annotatio…	0003824 // catalytic activity // inferred from electronic annotation /// 0004745 // retinol dehydrogenase activity // inferred from direct assay /// 0004745 // retinol dehydrogenase activity // inferred from electronic annotation /// 0005488 // binding // inferred from electronic annotation /// 0016491 // oxidoreductase activity // inferred from electronic annotation	---	---	AAH67131.1 // span:5-27,34-53 // numtm:2 /// AAQ88637.1 // span:5-27,34-53 // numtm:2 /// AAN64747.1 // span:5-27,34-53 // numtm:2 /// NP_742034.1 // span:5-27,34-53 // numtm:2	gb:NM_172037.1 /DB_XREF=gi:25282468 /GEN=RDH10 /TID=Hs2.432987.1 /CNT=30 /FEA=FLmRNA /TIER=FL /STK=5 /LL=157506 /UG=Hs.432987 /DEF=Homo sapiens retinol dehydrogenase 10 (all-trans) (RDH10), mRNA. /PROD=retinol dehydrogenase 10 /FL=gb:NM_172037.1 gb:AF456765.1
1552379_at	0.8	A	0.696289	-3.1	NC	0.854318	8.8	A	0.219482	Hs2.432987.1	gb:BG677577 /DB_XREF=gi:13908974 /DB_XREF=602624130F1 /CLONE=IMAGE:4749078 /TID=Hs2.432987.1 /CNT=30 /FEA=FLmRNA /TIER=ConsEnd /STK=0 /LL=157506 /UG_GENE=RDH10 /UG=Hs.432987 /UG_TITLE=retinol dehydrogenase 10 (all-trans) /FL=gb:NM_172037.1 gb:AF456765.1	BG677577	Hs.432987	Hs.724648	chr8:74207264-74236571 (+) // 86.32 // q21.11	retinol dehydrogenase 10 (all-trans)	RDH10	chr8q21.11	ENSG00000121039	157506	Q8IZV5	EC:1.1.1.- /// EC:1.1.1.300	607599	NP_742034	NM_172037	0001656 // metanephros development // inferred from electronic annotation /// 0001701 // in utero embryonic development // inferred from electronic annotation /// 0002138 // retinoic acid biosynthetic process // inferred from electronic annotation /// 0007601 // visual perception // inferred from direct assay /// 0008152 // metabolic process // inferred from electronic annotation /// 0008406 // g…	0005624 // membrane fraction // inferred from electronic annotation /// 0005634 // nucleus // inferred from direct assay /// 0005737 // cytoplasm // inferred from direct assay /// 0005783 // endoplasmic reticulum // inferred from electronic annotation /// 0005789 // endoplasmic reticulum membrane // inferred from electronic annotation /// 0005792 // microsome // inferred from electronic annotatio…	0003824 // catalytic activity // inferred from electronic annotation /// 0004745 // retinol dehydrogenase activity // inferred from direct assay /// 0004745 // retinol dehydrogenase activity // inferred from electronic annotation /// 0005488 // binding // inferred from electronic annotation /// 0016491 // oxidoreductase activity // inferred from electronic annotation	---	---	ENSP00000240285 // span:5-27,34-53 // numtm:2 /// AAH67131.1 // span:5-27,34-53 // numtm:2 /// NP_742034.1 // span:5-27,34-53 // numtm:2	gb:BG677577 /DB_XREF=gi:13908974 /DB_XREF=602624130F1 /CLONE=IMAGE:4749078 /TID=Hs2.432987.1 /CNT=30 /FEA=FLmRNA /TIER=ConsEnd /STK=0 /LL=157506 /UG_GENE=RDH10 /UG=Hs.432987 /UG_TITLE=retinol dehydrogenase 10 (all-trans) /FL=gb:NM_172037.1 gb:AF456765.1
1552381_at	1.9	A	0.960449	-1.4	NC	0.60871	4	A	0.780518	Hs2.254414.1	gb:NM_080743.2 /DB_XREF=gi:21361782 /GEN=SRrp35 /TID=Hs2.254414.1 /CNT=14 /FEA=FLmRNA /TIER=FL /STK=5 /LL=135295 /UG=Hs.254414 /DEF=Homo sapiens serine-arginine repressor protein (35 kDa) (SRrp35), mRNA. /PROD=serine-arginine repressor protein (35 kDa) /FL=gb:NM_080743.2 gb:BC021715.1 gb:AF449428.1	NM_080743	Hs.254414	Hs.254414	chr6:89807869-89827769 (-) // 98.7 // q15	splicing factor, arginine/serine-rich 13B	SFRS13B	chr6q15	ENSG00000154548	135295	B3KVR7 /// Q8WXF0	---	---	NP_542781	NM_080743	0000244 // assembly of spliceosomal tri-snRNP // non-traceable author statement /// 0000381 // regulation of alternative nuclear mRNA splicing, via spliceosome // inferred from direct assay /// 0000395 // nuclear mRNA 5'-splice site recognition // inferred from direct assay /// 0006397 // mRNA processing // inferred from electronic annotation /// 0008380 // RNA splicing // inferred from electroni…	0005634 // nucleus // inferred from electronic annotation /// 0005654 // nucleoplasm // inferred from sequence or structural similarity	0000166 // nucleotide binding // inferred from electronic annotation /// 0003676 // nucleic acid binding // inferred from electronic annotation /// 0003723 // RNA binding // non-traceable author statement /// 0003723 // RNA binding // inferred from electronic annotation /// 0050733 // RS domain binding // non-traceable author statement /// 0051082 // unfolded protein binding // non-traceable auth…	---	---	---	gb:NM_080743.2 /DB_XREF=gi:21361782 /GEN=SRrp35 /TID=Hs2.254414.1 /CNT=14 /FEA=FLmRNA /TIER=FL /STK=5 /LL=135295 /UG=Hs.254414 /DEF=Homo sapiens serine-arginine repressor protein (35 kDa) (SRrp35), mRNA. /PROD=serine-arginine repressor protein (35 kDa) /FL=gb:NM_080743.2 gb:BC021715.1 gb:AF449428.1
1552383_at	64.8	A	0.129639	-0.2	NC	0.5	74.9	A	0.171387	Hs2.129293.1	gb:NM_153606.1 /DB_XREF=gi:23957695 /TID=Hs2.129293.1 /CNT=16 /FEA=FLmRNA /TIER=FL /STK=5 /LL=149647 /UG_GENE=FLJ32796 /UG=Hs.129293 /UG_TITLE=hypothetical protein FLJ32796 /DEF=Homo sapiens hypothetical protein FLJ32796 (FLJ32796), mRNA. /FL=gb:BC035007.1 gb:NM_153606.1	NM_153606	Hs.129293	Hs.129293	chr1:212797778-212800117 (+) // 97.07 // q32.3	family with sequence similarity 71, member A	FAM71A	chr1q32.3	ENSG00000162771	149647	B2RCB4 /// B3KQ44 /// B4DXH7 /// Q8IYT1 /// Q8N822	---	---	NP_705834	NM_153606	---	---	---	---	---	---	gb:NM_153606.1 /DB_XREF=gi:23957695 /TID=Hs2.129293.1 /CNT=16 /FEA=FLmRNA /TIER=FL /STK=5 /LL=149647 /UG_GENE=FLJ32796 /UG=Hs.129293 /UG_TITLE=hypothetical protein FLJ32796 /DEF=Homo sapiens hypothetical protein FLJ32796 (FLJ32796), mRNA. /FL=gb:BC035007.1 gb:NM_153606.1
1552384_a_at	39.9	A	0.334473	3.2	NC	0.330589	6.8	A	0.633789	Hs2.129293.1	gb:NM_153606.1 /DB_XREF=gi:23957695 /TID=Hs2.129293.1 /CNT=16 /FEA=FLmRNA /TIER=FL /STK=5 /LL=149647 /UG_GENE=FLJ32796 /UG=Hs.129293 /UG_TITLE=hypothetical protein FLJ32796 /DEF=Homo sapiens hypothetical protein FLJ32796 (FLJ32796), mRNA. /FL=gb:BC035007.1 gb:NM_153606.1	NM_153606	Hs.129293	Hs.129293	chr1:212797778-212800117 (+) // 97.07 // q32.3	family with sequence similarity 71, member A	FAM71A	chr1q32.3	ENSG00000162771	149647	B2RCB4 /// B3KQ44 /// B4DXH7 /// Q8IYT1 /// Q8N822	---	---	NP_705834	NM_153606	---	---	---	---	---	---	gb:NM_153606.1 /DB_XREF=gi:23957695 /TID=Hs2.129293.1 /CNT=16 /FEA=FLmRNA /TIER=FL /STK=5 /LL=149647 /UG_GENE=FLJ32796 /UG=Hs.129293 /UG_TITLE=hypothetical protein FLJ32796 /DEF=Homo sapiens hypothetical protein FLJ32796 (FLJ32796), mRNA. /FL=gb:BC035007.1 gb:NM_153606.1
1552386_at	8.3	A	0.095215	-0.4	NC	0.777251	10.8	A	0.246094	Hs2.298674.1	gb:NM_152687.1 /DB_XREF=gi:22749378 /TID=Hs2.298674.1 /CNT=18 /FEA=FLmRNA /TIER=FL /STK=5 /LL=202309 /UG_GENE=FLJ33641 /UG=Hs.298674 /UG_TITLE=hypothetical protein FLJ33641 /DEF=Homo sapiens hypothetical protein FLJ33641 (FLJ33641), mRNA. /FL=gb:NM_152687.1	NM_152687	Hs.298674	Hs.547697	chr5:57787325-57792186 (+) // 65.42 // q11.2	GRB2-binding adaptor protein, transmembrane	GAPT	chr5q11.2	ENSG00000175857	202309	Q8N292	---	---	NP_689900	NM_152687	0042113 // B cell activation // inferred from electronic annotation	0005886 // plasma membrane // inferred from electronic annotation /// 0016020 // membrane // inferred from electronic annotation /// 0016021 // integral to membrane // inferred from electronic annotation	---	---	---	BAC03557.1 // span:10-32 // numtm:1 /// NP_689900.1 // span:10-32 // numtm:1	gb:NM_152687.1 /DB_XREF=gi:22749378 /TID=Hs2.298674.1 /CNT=18 /FEA=FLmRNA /TIER=FL /STK=5 /LL=202309 /UG_GENE=FLJ33641 /UG=Hs.298674 /UG_TITLE=hypothetical protein FLJ33641 /DEF=Homo sapiens hypothetical protein FLJ33641 (FLJ33641), mRNA. /FL=gb:NM_152687.1
1552388_at	14.4	A	0.753906	0.1	NC	0.5	13	A	0.601074	Hs2.350773.1	gb:NM_152514.1 /DB_XREF=gi:22749074 /TID=Hs2.350773.1 /CNT=11 /FEA=FLmRNA /TIER=FL /STK=5 /LL=150378 /UG_GENE=FLJ30901 /UG=Hs.350773 /UG_TITLE=hypothetical protein FLJ30901 /DEF=Homo sapiens hypothetical protein FLJ30901 (FLJ30901), mRNA. /FL=gb:NM_152514.1	NM_152514	Hs.350773	---	chr22:43593285-43595152 (-) // 41.94 // q13.2	hypothetical protein FLJ30901	FLJ30901	chr22q13.31	---	150378	---	---	---	---	---	---	---	---	---	---	---	gb:NM_152514.1 /DB_XREF=gi:22749074 /TID=Hs2.350773.1 /CNT=11 /FEA=FLmRNA /TIER=FL /STK=5 /LL=150378 /UG_GENE=FLJ30901 /UG=Hs.350773 /UG_TITLE=hypothetical protein FLJ30901 /DEF=Homo sapiens hypothetical protein FLJ30901 (FLJ30901), mRNA. /FL=gb:NM_152514.1
1552389_at	7.4	A	0.533936	2.2	NC	0.506476	1.3	A	0.888428	Hs2.171455.1	gb:NM_173549.1 /DB_XREF=gi:27734896 /TID=Hs2.171455.1 /CNT=12 /FEA=FLmRNA /TIER=FL /STK=5 /LL=203111 /UG_GENE=FLJ39553 /UG=Hs.171455 /UG_TITLE=hypothetical protein FLJ39553 /DEF=Homo sapiens hypothetical protein FLJ39553 (FLJ39553), mRNA. /FL=gb:NM_173549.1	NM_173549	Hs.171455	Hs.171455	chr8:99076749-99105838 (+) // 100.0 // q22.2	chromosome 8 open reading frame 47	C8orf47	chr8q22.2	ENSG00000177459	203111	Q6P6B1	---	---	NP_001164277 /// NP_775820	NM_001170806 /// NM_173549	---	---	---	---	---	---	gb:NM_173549.1 /DB_XREF=gi:27734896 /TID=Hs2.171455.1 /CNT=12 /FEA=FLmRNA /TIER=FL /STK=5 /LL=203111 /UG_GENE=FLJ39553 /UG=Hs.171455 /UG_TITLE=hypothetical protein FLJ39553 /DEF=Homo sapiens hypothetical protein FLJ39553 (FLJ39553), mRNA. /FL=gb:NM_173549.1
1552390_a_at	15.7	A	0.491699	3.2	NC	0.086339	0.8	A	0.969727	Hs2.171455.1	gb:NM_173549.1 /DB_XREF=gi:27734896 /TID=Hs2.171455.1 /CNT=12 /FEA=FLmRNA /TIER=FL /STK=5 /LL=203111 /UG_GENE=FLJ39553 /UG=Hs.171455 /UG_TITLE=hypothetical protein FLJ39553 /DEF=Homo sapiens hypothetical protein FLJ39553 (FLJ39553), mRNA. /FL=gb:NM_173549.1	NM_173549	Hs.171455	Hs.171455	chr8:99076749-99105838 (+) // 100.0 // q22.2	chromosome 8 open reading frame 47	C8orf47	chr8q22.2	ENSG00000177459	203111	Q6P6B1	---	---	NP_001164277 /// NP_775820	NM_001170806 /// NM_173549	---	---	---	---	---	---	gb:NM_173549.1 /DB_XREF=gi:27734896 /TID=Hs2.171455.1 /CNT=12 /FEA=FLmRNA /TIER=FL /STK=5 /LL=203111 /UG_GENE=FLJ39553 /UG=Hs.171455 /UG_TITLE=hypothetical protein FLJ39553 /DEF=Homo sapiens hypothetical protein FLJ39553 (FLJ39553), mRNA. /FL=gb:NM_173549.1
1552391_at	48.5	A	0.19458	1.2	NC	0.725952	14.4	A	0.095215	Hs2.192090.1	gb:NM_152610.1 /DB_XREF=gi:22749248 /TID=Hs2.192090.1 /CNT=9 /FEA=FLmRNA /TIER=FL /STK=5 /LL=164127 /UG_GENE=FLJ35728 /UG=Hs.192090 /UG_TITLE=hypothetical protein FLJ35728 /DEF=Homo sapiens hypothetical protein FLJ35728 (FLJ35728), mRNA. /FL=gb:BC031066.1 gb:BC030026.1 gb:NM_152610.1	NM_152610	Hs.192090	Hs.192090	chr1:223566768-223568807 (+) // 98.45 // q41	chromosome 1 open reading frame 65	C1orf65	chr1q41	ENSG00000178395	164127	Q8N715	---	---	NP_689823	NM_152610	---	---	---	---	---	---	gb:NM_152610.1 /DB_XREF=gi:22749248 /TID=Hs2.192090.1 /CNT=9 /FEA=FLmRNA /TIER=FL /STK=5 /LL=164127 /UG_GENE=FLJ35728 /UG=Hs.192090 /UG_TITLE=hypothetical protein FLJ35728 /DEF=Homo sapiens hypothetical protein FLJ35728 (FLJ35728), mRNA. /FL=gb:BC031066.1 gb:BC030026.1 gb:NM_152610.1
1552393_at	9.3	A	0.5	-0.6	NC	0.846768	12.9	P	0.023926	Hs2.149091.1	gb:NM_152512.1 /DB_XREF=gi:22749070 /TID=Hs2.149091.1 /CNT=8 /FEA=FLmRNA /TIER=FL /STK=5 /LL=150350 /UG_GENE=FLJ25421 /UG=Hs.149091 /UG_TITLE=hypothetical protein FLJ25421 /DEF=Homo sapiens hypothetical protein FLJ25421 (FLJ25421), mRNA. /FL=gb:BC033895.1 gb:NM_152512.1	NM_152512	Hs.149091	Hs.474869	chr22:40139049-40289803 (-) // 99.41 // q13.1	ENTH domain containing 1	ENTHD1	chr22q13.1	ENSG00000176177	150350	Q8IYW4 /// Q8NA53	---	---	NP_689725	NM_152512	---	---	---	---	---	---	gb:NM_152512.1 /DB_XREF=gi:22749070 /TID=Hs2.149091.1 /CNT=8 /FEA=FLmRNA /TIER=FL /STK=5 /LL=150350 /UG_GENE=FLJ25421 /UG=Hs.149091 /UG_TITLE=hypothetical protein FLJ25421 /DEF=Homo sapiens hypothetical protein FLJ25421 (FLJ25421), mRNA. /FL=gb:BC033895.1 gb:NM_152512.1
1552394_a_at	1.1	A	0.969727	-4	NC	0.996301	16.8	A	0.325439	Hs2.149091.1	gb:NM_152512.1 /DB_XREF=gi:22749070 /TID=Hs2.149091.1 /CNT=8 /FEA=FLmRNA /TIER=FL /STK=5 /LL=150350 /UG_GENE=FLJ25421 /UG=Hs.149091 /UG_TITLE=hypothetical protein FLJ25421 /DEF=Homo sapiens hypothetical protein FLJ25421 (FLJ25421), mRNA. /FL=gb:BC033895.1 gb:NM_152512.1	NM_152512	Hs.149091	Hs.474869	chr22:40139049-40289803 (-) // 99.41 // q13.1	ENTH domain containing 1	ENTHD1	chr22q13.1	ENSG00000176177	150350	Q8IYW4 /// Q8NA53	---	---	NP_689725	NM_152512	---	---	---	---	---	---	gb:NM_152512.1 /DB_XREF=gi:22749070 /TID=Hs2.149091.1 /CNT=8 /FEA=FLmRNA /TIER=FL /STK=5 /LL=150350 /UG_GENE=FLJ25421 /UG=Hs.149091 /UG_TITLE=hypothetical protein FLJ25421 /DEF=Homo sapiens hypothetical protein FLJ25421 (FLJ25421), mRNA. /FL=gb:BC033895.1 gb:NM_152512.1
1552395_at	10.5	A	0.828613	0.1	NC	0.37888	19.9	A	0.870361	Hs2.379372.1	gb:NM_052841.2 /DB_XREF=gi:17017992 /GEN=STK22C /TID=Hs2.379372.1 /CNT=8 /FEA=FLmRNA /TIER=FL /STK=5 /LL=81629 /UG=Hs.379372 /DEF=Homo sapiens serinethreonine kinase 22C (spermiogenesis associated) (STK22C), mRNA. /PROD=testis-specific serinethreonine kinase 22C /FL=gb:NM_052841.2 gb:AF296450.1 gb:BC035354.1	NM_052841	Hs.379372	Hs.512763	chr1:32827797-32829910 (+) // 94.4 // p35.1	testis-specific serine kinase 3	TSSK3	chr1p35-p34	ENSG00000162526	81629	Q96PN8	EC:2.7.11.1	607660	NP_443073	NM_052841	0006468 // protein amino acid phosphorylation // inferred from sequence or structural similarity /// 0006468 // protein amino acid phosphorylation // inferred from electronic annotation /// 0007275 // multicellular organismal development // inferred from electronic annotation /// 0007283 // spermatogenesis // inferred from sequence or structural similarity /// 0007283 // spermatogenesis // inferr…	---	0000166 // nucleotide binding // inferred from electronic annotation /// 0000287 // magnesium ion binding // inferred from sequence or structural similarity /// 0000287 // magnesium ion binding // inferred from electronic annotation /// 0004672 // protein kinase activity // inferred from electronic annotation /// 0004674 // protein serine/threonine kinase activity // inferred from sequence or str…	---	IPR001245 // Tyrosine protein kinase // 2.2E-15	---	gb:NM_052841.2 /DB_XREF=gi:17017992 /GEN=STK22C /TID=Hs2.379372.1 /CNT=8 /FEA=FLmRNA /TIER=FL /STK=5 /LL=81629 /UG=Hs.379372 /DEF=Homo sapiens serinethreonine kinase 22C (spermiogenesis associated) (STK22C), mRNA. /PROD=testis-specific serinethreonine kinase 22C /FL=gb:NM_052841.2 gb:AF296450.1 gb:BC035354.1
1552396_at	5.8	A	0.828613	-2.8	NC	0.757415	20.5	A	0.633789	Hs2.274876.1	gb:NM_080827.1 /DB_XREF=gi:22779935 /GEN=WFDC6 /TID=Hs2.274876.1 /CNT=7 /FEA=FLmRNA /TIER=FL /STK=5 /LL=140870 /UG=Hs.274876 /DEF=Homo sapiens WAP four-disulfide core domain 6 (WFDC6), mRNA. /PROD=probable protease inhibitor WAP6 /FL=gb:NM_080827.1 gb:AF411861.1	NM_080827	Hs.274876	Hs.673237	chr20:44162835-44168134 (-) // 97.17 // q13.12	WAP four-disulfide core domain 6	WFDC6	chr20q13.12	ENSG00000243543	140870	Q5JYQ5 /// Q9BQY6	---	---	NP_543017	NM_080827	---	0005576 // extracellular region // inferred from electronic annotation	0004867 // serine-type endopeptidase inhibitor activity // inferred from electronic annotation /// 0030414 // peptidase inhibitor activity // inferred from electronic annotation	---	---	---	gb:NM_080827.1 /DB_XREF=gi:22779935 /GEN=WFDC6 /TID=Hs2.274876.1 /CNT=7 /FEA=FLmRNA /TIER=FL /STK=5 /LL=140870 /UG=Hs.274876 /DEF=Homo sapiens WAP four-disulfide core domain 6 (WFDC6), mRNA. /PROD=probable protease inhibitor WAP6 /FL=gb:NM_080827.1 gb:AF411861.1
1552398_a_at	1.3	A	0.916016	-2	NC	0.506476	9.3	A	0.72583	Hs2.133456.1	gb:NM_138337.1 /DB_XREF=gi:19923884 /GEN=CLL-1 /TID=Hs2.133456.1 /CNT=10 /FEA=FLmRNA /TIER=FL /STK=5 /LL=160364 /UG=Hs.133456 /DEF=Homo sapiens C-type lectin protein CLL-1 (CLL-1), mRNA. /PROD=C-type lectin protein CLL-1 /FL=gb:AF247788.1 gb:NM_138337.1	NM_138337	Hs.133456	Hs.190519	chr12:10124026-10138055 (+) // 57.24 // p13.2	C-type lectin domain family 12, member A /// C-type lectin domain family 12, member B	CLEC12A /// CLEC12B	chr12p13.2	ENSG00000172322	160364 /// 387837	A8MVL9 /// B2RNC6 /// Q2HXU8 /// Q5QGZ9	---	612088	NP_001123470 /// NP_612210 /// NP_963917 /// NP_995324	NM_001129998 /// NM_138337 /// NM_201623 /// NM_205852	---	0005886 // plasma membrane // inferred from electronic annotation /// 0016020 // membrane // inferred from electronic annotation /// 0016021 // integral to membrane // inferred from electronic annotation	0004872 // receptor activity // inferred from electronic annotation /// 0005488 // binding // inferred from electronic annotation /// 0005529 // sugar binding // inferred from electronic annotation	---	---	AAT11783.1 // span:54-76 // numtm:1 /// AAL95693.1 // span:44-66 // numtm:1 /// NP_612210.4 // span:44-66 // numtm:1	gb:NM_138337.1 /DB_XREF=gi:19923884 /GEN=CLL-1 /TID=Hs2.133456.1 /CNT=10 /FEA=FLmRNA /TIER=FL /STK=5 /LL=160364 /UG=Hs.133456 /DEF=Homo sapiens C-type lectin protein CLL-1 (CLL-1), mRNA. /PROD=C-type lectin protein CLL-1 /FL=gb:AF247788.1 gb:NM_138337.1
1552399_a_at	111.5	P	0.005859	-0.3	NC	0.583567	150.3	P	0.00293	Hs2.32935.2	gb:NM_145696.1 /DB_XREF=gi:22035559 /GEN=BRF1 /TID=Hs2.32935.2 /CNT=7 /FEA=FLmRNA /TIER=FL /STK=5 /LL=2972 /UG=Hs.32935 /DEF=Homo sapiens BRF1 homolog, subunit of RNA polymerase III transcription initiation factor IIIB (S. cerevisiae) (BRF1), transcript variant 2, mRNA. /PROD=transcription initiation factor IIIB isoform 2 /FL=gb:NM_145696.1	NM_145696	Hs.32935	Hs.424484	chr14:105675624-105714777 (-) // 79.96 // q32.33	BRF1 homolog, subunit of RNA polymerase III transcription initiation factor IIIB (S. cerevisiae)	BRF1	chr14q	ENSG00000185024	2972	A3KN61 /// B3KU36 /// B3KWA2 /// B4DIG5 /// B7Z2N3 /// C9IZD9 /// C9J8N9 /// Q3SYD7 /// Q3SYD8 /// Q6ZV39 /// Q92994 /// Q96KX3	---	604902	NP_001510 /// NP_663718	NM_001519 /// NM_145685	0006350 // transcription // inferred from electronic annotation /// 0006352 // transcription initiation // inferred from electronic annotation /// 0006355 // regulation of transcription, DNA-dependent // inferred from electronic annotation /// 0006383 // transcription from RNA polymerase III promoter // traceable author statement /// 0006384 // transcription initiation from RNA polymerase III pro…	0000126 // transcription factor TFIIIB complex // non-traceable author statement /// 0005634 // nucleus // inferred from electronic annotation	0003700 // transcription factor activity // non-traceable author statement /// 0003709 // RNA polymerase III transcription factor activity // traceable author statement /// 0003743 // translation initiation factor activity // inferred from electronic annotation /// 0005515 // protein binding // inferred from electronic annotation /// 0008270 // zinc ion binding // inferred from electronic annotat…	---	---	---	gb:NM_145696.1 /DB_XREF=gi:22035559 /GEN=BRF1 /TID=Hs2.32935.2 /CNT=7 /FEA=FLmRNA /TIER=FL /STK=5 /LL=2972 /UG=Hs.32935 /DEF=Homo sapiens BRF1 homolog, subunit of RNA polymerase III transcription initiation factor IIIB (S. cerevisiae) (BRF1), transcript variant 2, mRNA. /PROD=transcription initiation factor IIIB isoform 2 /FL=gb:NM_145696.1
1552400_a_at	38.7	A	0.19458	-0.6	NC	0.894337	53.8	A	0.111572	Hs2.351693.1	gb:NM_152335.1 /DB_XREF=gi:22748730 /TID=Hs2.351693.1 /CNT=6 /FEA=FLmRNA /TIER=FL /STK=5 /LL=123591 /UG_GENE=FLJ38190 /UG=Hs.351693 /UG_TITLE=hypothetical protein FLJ38190 /DEF=Homo sapiens hypothetical protein FLJ38190 (FLJ38190), mRNA. /FL=gb:NM_152335.1	NM_152335	Hs.351693	Hs.661411	chr15:76352298-76497304 (+) // 99.04 // q24.2	chromosome 15 open reading frame 27	C15orf27	chr15q24.2	ENSG00000169758	123591	B3KNS3 /// Q2M3C6	---	---	NP_689548	NM_152335	---	0016020 // membrane // inferred from electronic annotation /// 0016021 // integral to membrane // inferred from electronic annotation	---	---	IPR005821 // Ion transport // 1.7E-5	NP_689548.2 // span:95-117,137-159,172-191 // numtm:3	gb:NM_152335.1 /DB_XREF=gi:22748730 /TID=Hs2.351693.1 /CNT=6 /FEA=FLmRNA /TIER=FL /STK=5 /LL=123591 /UG_GENE=FLJ38190 /UG=Hs.351693 /UG_TITLE=hypothetical protein FLJ38190 /DEF=Homo sapiens hypothetical protein FLJ38190 (FLJ38190), mRNA. /FL=gb:NM_152335.1
1552401_a_at	3.6	A	0.533936	-2.2	NC	0.532344	18.3	A	0.129639	Hs2.278727.1	gb:NM_138332.1 /DB_XREF=gi:19923874 /TID=Hs2.278727.1 /CNT=6 /FEA=FLmRNA /TIER=FL /STK=5 /LL=54073 /UG_GENE=C21orf41 /UG=Hs.278727 /UG_TITLE=chromosome 21 open reading frame 41 /DEF=Homo sapiens chromosome 21 open reading frame 41 (C21orf41), mRNA. /FL=gb:NM_138332.1 gb:AY081145.1	NM_138332	Hs.278727	Hs.659368	chr21:30968359-30970015 (+) // 78.09 // q21.3	chromosome 21 open reading frame 41	C21orf41	chr21q22.11	ENSG00000183653	100379661	Q8TCX9	---	---	---	NR_033368	---	---	---	---	---	---	gb:NM_138332.1 /DB_XREF=gi:19923874 /TID=Hs2.278727.1 /CNT=6 /FEA=FLmRNA /TIER=FL /STK=5 /LL=54073 /UG_GENE=C21orf41 /UG=Hs.278727 /UG_TITLE=chromosome 21 open reading frame 41 /DEF=Homo sapiens chromosome 21 open reading frame 41 (C21orf41), mRNA. /FL=gb:NM_138332.1 gb:AY081145.1
1552402_at	28.3	A	0.334473	-0.1	NC	0.934434	35.1	A	0.129639	Hs2.85902.1	gb:NM_138705.1 /DB_XREF=gi:20162573 /TID=Hs2.85902.1 /CNT=6 /FEA=FLmRNA /TIER=FL /STK=5 /LL=163688 /UG_GENE=LOC163688 /UG=Hs.85902 /UG_TITLE=calmodulin-like protein AF490905 /DEF=Homo sapiens calmodulin-like protein AF490905 (LOC163688), mRNA. /FL=gb:AF490905.1 gb:NM_138705.1	NM_138705	Hs.85902	Hs.85902	chr1:1846546-1848733 (+) // 98.84 // p36.33	calmodulin-like 6	CALML6	chr1p36.33	ENSG00000169885	163688	B1AKR1 /// Q8TD86	---	610171	NP_619650	NM_138705	---	0005634 // nucleus // inferred from direct assay /// 0005634 // nucleus // inferred from electronic annotation /// 0005737 // cytoplasm // inferred from electronic annotation /// 0043231 // intracellular membrane-bounded organelle // inferred from direct assay	0005509 // calcium ion binding // inferred from electronic annotation	---	---	---	gb:NM_138705.1 /DB_XREF=gi:20162573 /TID=Hs2.85902.1 /CNT=6 /FEA=FLmRNA /TIER=FL /STK=5 /LL=163688 /UG_GENE=LOC163688 /UG=Hs.85902 /UG_TITLE=calmodulin-like protein AF490905 /DEF=Homo sapiens calmodulin-like protein AF490905 (LOC163688), mRNA. /FL=gb:AF490905.1 gb:NM_138705.1
1552405_at	10.9	A	0.366211	-1.5	NC	0.715033	29.3	A	0.149658	Hs2.356872.1	gb:NM_153447.1 /DB_XREF=gi:23592233 /GEN=MATER /TID=Hs2.356872.1 /CNT=5 /FEA=FLmRNA /TIER=FL /STK=5 /LL=126206 /UG=Hs.356872 /DEF=Homo sapiens maternal-antigen-that-embryos-require (MATER), mRNA. /PROD=maternal-antigen-that-embryos-require /FL=gb:NM_153447.1 gb:AY054986.1	NM_153447	Hs.356872	Hs.356872	chr19:56515081-56573179 (+) // 96.76 // q13.43	NLR family, pyrin domain containing 5	NLRP5	chr19q13.43	ENSG00000171487	126206	P59047	---	609658	NP_703148	NM_153447	0001701 // in utero embryonic development // inferred from electronic annotation /// 0007566 // embryo implantation // inferred from electronic annotation /// 0009566 // fertilization // inferred from electronic annotation /// 0009887 // organ morphogenesis // inferred from electronic annotation /// 0031647 // regulation of protein stability // inferred from electronic annotation /// 0043487 // r…	0005634 // nucleus // inferred from electronic annotation /// 0005730 // nucleolus // inferred from sequence or structural similarity /// 0005730 // nucleolus // inferred from electronic annotation /// 0005737 // cytoplasm // inferred from electronic annotation /// 0005739 // mitochondrion // inferred from sequence or structural similarity /// 0005739 // mitochondrion // inferred from electronic …	0000166 // nucleotide binding // inferred from electronic annotation /// 0005515 // protein binding // inferred from electronic annotation /// 0005524 // ATP binding // inferred from electronic annotation	---	---	---	gb:NM_153447.1 /DB_XREF=gi:23592233 /GEN=MATER /TID=Hs2.356872.1 /CNT=5 /FEA=FLmRNA /TIER=FL /STK=5 /LL=126206 /UG=Hs.356872 /DEF=Homo sapiens maternal-antigen-that-embryos-require (MATER), mRNA. /PROD=maternal-antigen-that-embryos-require /FL=gb:NM_153447.1 gb:AY054986.1
1552408_at	3.3	A	0.303711	-1	NC	0.757415	20.2	A	0.129639	Hs2.186045.1	gb:NM_153007.1 /DB_XREF=gi:23308594 /GEN=OPPO1 /TID=Hs2.186045.1 /CNT=5 /FEA=FLmRNA /TIER=FL /STK=5 /LL=146852 /UG=Hs.186045 /DEF=Homo sapiens OPPO 1 (OPPO1), mRNA. /PROD=OPPO 1 /FL=gb:NM_153007.1 gb:AB081120.1	NM_153007	Hs.186045	Hs.186045	chr17:8243187-8249357 (+) // 98.28 // p13.1	outer dense fiber of sperm tails 4	ODF4	chr17p13.1	ENSG00000184650	146852	C3TX97 /// Q2M2E3	---	610097	NP_694552	NM_153007	0007275 // multicellular organismal development // inferred from electronic annotation /// 0007283 // spermatogenesis // inferred from electronic annotation /// 0030154 // cell differentiation // inferred from electronic annotation	0001520 // outer dense fiber // inferred from electronic annotation /// 0009434 // microtubule-based flagellum // inferred from electronic annotation /// 0016020 // membrane // inferred from electronic annotation /// 0016021 // integral to membrane // inferred from electronic annotation	---	---	---	AAI12011.1 // span:78-100,152-169,179-201 // numtm:3 /// AAI12015.1 // span:78-100,152-169,179-201 // numtm:3 /// AAO89569.1 // span:78-100,152-169,179-201 // numtm:3 /// BAC15594.1 // span:78-100,152-169,179-201 // numtm:3 /// NP_694552.2 // span:78-100,152-169,179-201 // numtm:3	gb:NM_153007.1 /DB_XREF=gi:23308594 /GEN=OPPO1 /TID=Hs2.186045.1 /CNT=5 /FEA=FLmRNA /TIER=FL /STK=5 /LL=146852 /UG=Hs.186045 /DEF=Homo sapiens OPPO 1 (OPPO1), mRNA. /PROD=OPPO 1 /FL=gb:NM_153007.1 gb:AB081120.1
1552409_a_at	7.8	A	0.533936	-0.2	NC	0.796129	17.8	A	0.466064	Hs2.186045.1	gb:NM_153007.1 /DB_XREF=gi:23308594 /GEN=OPPO1 /TID=Hs2.186045.1 /CNT=5 /FEA=FLmRNA /TIER=FL /STK=5 /LL=146852 /UG=Hs.186045 /DEF=Homo sapiens OPPO 1 (OPPO1), mRNA. /PROD=OPPO 1 /FL=gb:NM_153007.1 gb:AB081120.1	NM_153007	Hs.186045	Hs.186045	chr17:8243187-8249357 (+) // 98.28 // p13.1	outer dense fiber of sperm tails 4	ODF4	chr17p13.1	ENSG00000184650	146852	C3TX97 /// Q2M2E3	---	610097	NP_694552	NM_153007	0007275 // multicellular organismal development // inferred from electronic annotation /// 0007283 // spermatogenesis // inferred from electronic annotation /// 0030154 // cell differentiation // inferred from electronic annotation	0001520 // outer dense fiber // inferred from electronic annotation /// 0009434 // microtubule-based flagellum // inferred from electronic annotation /// 0016020 // membrane // inferred from electronic annotation /// 0016021 // integral to membrane // inferred from electronic annotation	---	---	---	AAO89569.1 // span:78-100,152-169,179-201 // numtm:3 /// BAC15594.1 // span:78-100,152-169,179-201 // numtm:3 /// NP_694552.2 // span:78-100,152-169,179-201 // numtm:3	gb:NM_153007.1 /DB_XREF=gi:23308594 /GEN=OPPO1 /TID=Hs2.186045.1 /CNT=5 /FEA=FLmRNA /TIER=FL /STK=5 /LL=146852 /UG=Hs.186045 /DEF=Homo sapiens OPPO 1 (OPPO1), mRNA. /PROD=OPPO 1 /FL=gb:NM_153007.1 gb:AB081120.1
1552410_at	80.4	P	0.037598	0	NC	0.5	66.8	P	0.023926	Hs2.354972.1	gb:NM_173535.1 /DB_XREF=gi:27734932 /TID=Hs2.354972.1 /CNT=7 /FEA=FLmRNA /TIER=FL /STK=5 /LL=165530 /UG_GENE=FLJ39110 /UG=Hs.354972 /UG_TITLE=hypothetical protein FLJ39110 /DEF=Homo sapiens hypothetical protein FLJ39110 (FLJ39110), mRNA. /FL=gb:NM_173535.1	NM_173535	Hs.354972	Hs.681239	chr2:71035778-71047732 (-) // 96.44 // p13.3	C-type lectin domain family 4, member F	CLEC4F	chr2p13.3	ENSG00000152672	165530	A4QPA5 /// B7Z704 /// B7ZMM1 /// Q8N1N0	---	---	NP_775806	NM_173535	0006897 // endocytosis // inferred from electronic annotation	0016020 // membrane // inferred from electronic annotation /// 0016021 // integral to membrane // inferred from electronic annotation	0004872 // receptor activity // inferred from electronic annotation /// 0005488 // binding // inferred from electronic annotation /// 0005529 // sugar binding // inferred from electronic annotation	---	---	NP_775806.2 // span:37-59 // numtm:1	gb:NM_173535.1 /DB_XREF=gi:27734932 /TID=Hs2.354972.1 /CNT=7 /FEA=FLmRNA /TIER=FL /STK=5 /LL=165530 /UG_GENE=FLJ39110 /UG=Hs.354972 /UG_TITLE=hypothetical protein FLJ39110 /DEF=Homo sapiens hypothetical protein FLJ39110 (FLJ39110), mRNA. /FL=gb:NM_173535.1
1552411_at	136.8	A	0.171387	0.3	NC	0.307406	124.2	A	0.246094	Hs2.212261.1	gb:NM_152251.1 /DB_XREF=gi:22748610 /GEN=DEFB106 /TID=Hs2.212261.1 /CNT=7 /FEA=FLmRNA /TIER=FL /STK=5 /LL=245909 /UG=Hs.212261 /DEF=Homo sapiens defensin, beta 106 (DEFB106), mRNA. /PROD=defensin, beta 106 /FL=gb:AB089181.1 gb:AY122466.1 gb:NM_152251.1	NM_152251	Hs.212261	Hs.535925	chr8:7682693-7686575 (+) // 86.08 // p23.1 /// chr8:7340025-7343909 (-) // 86.08 // p23.1	defensin, beta 106A /// defensin, beta 106B	DEFB106A /// DEFB106B	chr8p23.1	ENSG00000186579 /// ENSG00000187082	245909 /// 503841	Q8N104	---	---	NP_001035794 /// NP_689464	NM_001040704 /// NM_152251	0006952 // defense response // inferred from electronic annotation /// 0042742 // defense response to bacterium // non-traceable author statement /// 0042742 // defense response to bacterium // inferred from electronic annotation	0005576 // extracellular region // non-traceable author statement /// 0005576 // extracellular region // inferred from electronic annotation	---	---	IPR001855 // Beta defensin // 0.1	---	gb:NM_152251.1 /DB_XREF=gi:22748610 /GEN=DEFB106 /TID=Hs2.212261.1 /CNT=7 /FEA=FLmRNA /TIER=FL /STK=5 /LL=245909 /UG=Hs.212261 /DEF=Homo sapiens defensin, beta 106 (DEFB106), mRNA. /PROD=defensin, beta 106 /FL=gb:AB089181.1 gb:AY122466.1 gb:NM_152251.1
1552412_a_at	3.3	A	0.601074	-2.9	NC	0.757415	19.2	A	0.246094	Hs2.212261.1	gb:NM_152251.1 /DB_XREF=gi:22748610 /GEN=DEFB106 /TID=Hs2.212261.1 /CNT=7 /FEA=FLmRNA /TIER=FL /STK=5 /LL=245909 /UG=Hs.212261 /DEF=Homo sapiens defensin, beta 106 (DEFB106), mRNA. /PROD=defensin, beta 106 /FL=gb:AB089181.1 gb:AY122466.1 gb:NM_152251.1	NM_152251	Hs.212261	Hs.535925	chr8:7682693-7686575 (+) // 86.08 // p23.1 /// chr8:7340025-7343909 (-) // 86.08 // p23.1	defensin, beta 106A /// defensin, beta 106B	DEFB106A /// DEFB106B	chr8p23.1	ENSG00000186579 /// ENSG00000187082	245909 /// 503841	Q8N104	---	---	NP_001035794 /// NP_689464	NM_001040704 /// NM_152251	0006952 // defense response // inferred from electronic annotation /// 0042742 // defense response to bacterium // non-traceable author statement /// 0042742 // defense response to bacterium // inferred from electronic annotation	0005576 // extracellular region // non-traceable author statement /// 0005576 // extracellular region // inferred from electronic annotation	---	---	---	---	gb:NM_152251.1 /DB_XREF=gi:22748610 /GEN=DEFB106 /TID=Hs2.212261.1 /CNT=7 /FEA=FLmRNA /TIER=FL /STK=5 /LL=245909 /UG=Hs.212261 /DEF=Homo sapiens defensin, beta 106 (DEFB106), mRNA. /PROD=defensin, beta 106 /FL=gb:AB089181.1 gb:AY122466.1 gb:NM_152251.1
1552414_at	8.9	A	0.303711	-1.4	NC	0.5	26.2	A	0.129639	Hs2.249828.1	gb:NM_147198.2 /DB_XREF=gi:23238189 /GEN=WFDC9 /TID=Hs2.249828.1 /CNT=5 /FEA=FLmRNA /TIER=FL /STK=5 /LL=259240 /UG=Hs.249828 /DEF=Homo sapiens WAP four-disulfide core domain 9 (WFDC9), mRNA. /PROD=protease inhibitor WAP9 /FL=gb:AY047610.1 gb:NM_147198.2	NM_147198	Hs.249828	Hs.249828	chr20:44236578-44259907 (-) // 98.5 // q13.12	WAP four-disulfide core domain 9	WFDC9	chr20q12-q13.1	ENSG00000180205	259240	Q8NEX5	---	---	NP_671731	NM_147198	---	0005576 // extracellular region // inferred from electronic annotation	---	---	---	AAK97772.1 // span:4-26 // numtm:1 /// NP_671731.1 // span:4-26 // numtm:1	gb:NM_147198.2 /DB_XREF=gi:23238189 /GEN=WFDC9 /TID=Hs2.249828.1 /CNT=5 /FEA=FLmRNA /TIER=FL /STK=5 /LL=259240 /UG=Hs.249828 /DEF=Homo sapiens WAP four-disulfide core domain 9 (WFDC9), mRNA. /PROD=protease inhibitor WAP9 /FL=gb:AY047610.1 gb:NM_147198.2
1552415_a_at	9.1	A	0.5	-1.9	NC	0.964215	52.6	A	0.334473	Hs2.249828.1	gb:NM_147198.2 /DB_XREF=gi:23238189 /GEN=WFDC9 /TID=Hs2.249828.1 /CNT=5 /FEA=FLmRNA /TIER=FL /STK=5 /LL=259240 /UG=Hs.249828 /DEF=Homo sapiens WAP four-disulfide core domain 9 (WFDC9), mRNA. /PROD=protease inhibitor WAP9 /FL=gb:AY047610.1 gb:NM_147198.2	NM_147198	Hs.249828	Hs.249828	chr20:44236578-44259907 (-) // 98.5 // q13.12	WAP four-disulfide core domain 9	WFDC9	chr20q12-q13.1	ENSG00000180205	259240	Q8NEX5	---	---	NP_671731	NM_147198	---	0005576 // extracellular region // inferred from electronic annotation	---	---	---	AAK97772.1 // span:4-26 // numtm:1 /// NP_671731.1 // span:4-26 // numtm:1	gb:NM_147198.2 /DB_XREF=gi:23238189 /GEN=WFDC9 /TID=Hs2.249828.1 /CNT=5 /FEA=FLmRNA /TIER=FL /STK=5 /LL=259240 /UG=Hs.249828 /DEF=Homo sapiens WAP four-disulfide core domain 9 (WFDC9), mRNA. /PROD=protease inhibitor WAP9 /FL=gb:AY047610.1 gb:NM_147198.2
1552417_a_at	1051.5	P	0.000732	0	NC	0.5	1167.2	P	0.001221	Hs2.14456.1	gb:NM_152905.1 /DB_XREF=gi:23097253 /GEN=NEDD1 /TID=Hs2.14456.1 /CNT=21 /FEA=FLmRNA /TIER=FL /STK=4 /LL=121441 /UG=Hs.14456 /DEF=Homo sapiens neural precursor cell expressed, developmentally down-regulated 1 (NEDD1), mRNA. /PROD=neural precursor cell expressed, developmentallydown-regulated 1 /FL=gb:BC027605.1 gb:NM_152905.1	NM_152905	Hs.14456	Hs.270084	chr12:97301243-97346036 (+) // 97.48 // q23.1	neural precursor cell expressed, developmentally down-regulated 1	NEDD1	chr12q23.1	ENSG00000139350	121441	A8K1Z3 /// B4E145 /// Q05CT8 /// Q8NHV4	---	600372	NP_001128647 /// NP_001128648 /// NP_001128649 /// NP_690869	NM_001135175 /// NM_001135176 /// NM_001135177 /// NM_152905	0007049 // cell cycle // inferred from electronic annotation /// 0007067 // mitosis // inferred from electronic annotation /// 0051301 // cell division // inferred from electronic annotation	0000242 // pericentriolar material // inferred from electronic annotation /// 0000922 // spindle pole // inferred from electronic annotation /// 0005737 // cytoplasm // inferred from electronic annotation /// 0005814 // centriole // inferred from electronic annotation /// 0005815 // microtubule organizing center // inferred from electronic annotation /// 0005829 // cytosol // not recorded /// 000…	---	---	---	---	gb:NM_152905.1 /DB_XREF=gi:23097253 /GEN=NEDD1 /TID=Hs2.14456.1 /CNT=21 /FEA=FLmRNA /TIER=FL /STK=4 /LL=121441 /UG=Hs.14456 /DEF=Homo sapiens neural precursor cell expressed, developmentally down-regulated 1 (NEDD1), mRNA. /PROD=neural precursor cell expressed, developmentallydown-regulated 1 /FL=gb:BC027605.1 gb:NM_152905.1
1552418_at	3	A	0.780518	-3.3	NC	0.669411	38	A	0.601074	Hs2.257170.1	gb:NM_153254.1 /DB_XREF=gi:23397543 /TID=Hs2.257170.1 /CNT=15 /FEA=FLmRNA /TIER=FL /STK=4 /LL=254173 /UG_GENE=FLJ36119 /UG=Hs.257170 /UG_TITLE=hypothetical protein FLJ36119 /DEF=Homo sapiens hypothetical protein FLJ36119 (FLJ36119), mRNA. /FL=gb:NM_153254.1	NM_153254	Hs.257170	Hs.454835	chr1:1115077-1121241 (+) // 96.68 // p36.33	tubulin tyrosine ligase-like family, member 10	TTLL10	chr1p36.33	ENSG00000162571	254173	Q6ZVT0	EC:6.-.-.-	---	NP_001123517 /// NP_694986	NM_001130045 /// NM_153254	0006464 // protein modification process // inferred from electronic annotation /// 0018094 // protein polyglycylation // inferred from direct assay /// 0018094 // protein polyglycylation // inferred from electronic annotation	0005929 // cilium // inferred from electronic annotation /// 0035085 // cilium axoneme // inferred from electronic annotation	0004835 // tubulin-tyrosine ligase activity // inferred from electronic annotation /// 0070735 // protein-glycine ligase activity // inferred from direct assay /// 0070737 // protein-glycine ligase activity, elongating // inferred from electronic annotation	---	IPR004344 // Tubulin-tyrosine ligase // 2.5E-15	---	gb:NM_153254.1 /DB_XREF=gi:23397543 /TID=Hs2.257170.1 /CNT=15 /FEA=FLmRNA /TIER=FL /STK=4 /LL=254173 /UG_GENE=FLJ36119 /UG=Hs.257170 /UG_TITLE=hypothetical protein FLJ36119 /DEF=Homo sapiens hypothetical protein FLJ36119 (FLJ36119), mRNA. /FL=gb:NM_153254.1
1552419_s_at	112.7	A	0.111572	-0.1	NC	0.5	105	P	0.028809	Hs2.257170.1	gb:NM_153254.1 /DB_XREF=gi:23397543 /TID=Hs2.257170.1 /CNT=15 /FEA=FLmRNA /TIER=FL /STK=4 /LL=254173 /UG_GENE=FLJ36119 /UG=Hs.257170 /UG_TITLE=hypothetical protein FLJ36119 /DEF=Homo sapiens hypothetical protein FLJ36119 (FLJ36119), mRNA. /FL=gb:NM_153254.1	NM_153254	Hs.257170	Hs.454835	chr1:1115077-1121241 (+) // 96.68 // p36.33	tubulin tyrosine ligase-like family, member 10	TTLL10	chr1p36.33	ENSG00000162571	254173	Q6ZVT0	EC:6.-.-.-	---	NP_001123517 /// NP_694986	NM_001130045 /// NM_153254	0006464 // protein modification process // inferred from electronic annotation /// 0018094 // protein polyglycylation // inferred from direct assay /// 0018094 // protein polyglycylation // inferred from electronic annotation	0005929 // cilium // inferred from electronic annotation /// 0035085 // cilium axoneme // inferred from electronic annotation	0004835 // tubulin-tyrosine ligase activity // inferred from electronic annotation /// 0070735 // protein-glycine ligase activity // inferred from direct assay /// 0070737 // protein-glycine ligase activity, elongating // inferred from electronic annotation	---	IPR004344 // Tubulin-tyrosine ligase // 2.5E-15	---	gb:NM_153254.1 /DB_XREF=gi:23397543 /TID=Hs2.257170.1 /CNT=15 /FEA=FLmRNA /TIER=FL /STK=4 /LL=254173 /UG_GENE=FLJ36119 /UG=Hs.257170 /UG_TITLE=hypothetical protein FLJ36119 /DEF=Homo sapiens hypothetical protein FLJ36119 (FLJ36119), mRNA. /FL=gb:NM_153254.1
1552421_a_at	16.1	A	0.567627	-0.6	NC	0.715033	15.9	A	0.5	Hs2.304020.1	gb:NM_145046.1 /DB_XREF=gi:21450803 /TID=Hs2.304020.1 /CNT=14 /FEA=FLmRNA /TIER=FL /STK=4 /LL=125972 /UG_GENE=CALR3 /UG=Hs.304020 /UG_TITLE=calreticulin 3 /DEF=Homo sapiens calreticulin 3 (CALR3), mRNA. /FL=gb:NM_145046.1 gb:BC014595.1	NM_145046	Hs.304020	Hs.304020	chr19:16589886-16607003 (-) // 97.54 // p13.11	calreticulin 3	CALR3	chr19p13.11	ENSG00000141979	125972	B8ZZF3 /// Q96L12	---	611414	NP_659483	NM_145046	0006457 // protein folding // inferred from electronic annotation	0005783 // endoplasmic reticulum // inferred from electronic annotation /// 0005788 // endoplasmic reticulum lumen // inferred from electronic annotation	0005509 // calcium ion binding // inferred from electronic annotation /// 0005529 // sugar binding // inferred from electronic annotation /// 0046872 // metal ion binding // inferred from electronic annotation /// 0051082 // unfolded protein binding // inferred from electronic annotation	---	---	---	gb:NM_145046.1 /DB_XREF=gi:21450803 /TID=Hs2.304020.1 /CNT=14 /FEA=FLmRNA /TIER=FL /STK=4 /LL=125972 /UG_GENE=CALR3 /UG=Hs.304020 /UG_TITLE=calreticulin 3 /DEF=Homo sapiens calreticulin 3 (CALR3), mRNA. /FL=gb:NM_145046.1 gb:BC014595.1
1552422_at	73.6	A	0.303711	0.9	NC	0.5	37.2	A	0.27417	Hs2.194303.1	gb:NM_145022.1 /DB_XREF=gi:21450744 /TID=Hs2.194303.1 /CNT=18 /FEA=FLmRNA /TIER=FL /STK=4 /LL=220979 /UG_GENE=FLJ30567 /UG=Hs.194303 /UG_TITLE=hypothetical protein FLJ30567 /DEF=Homo sapiens hypothetical protein FLJ30567 (FLJ30567), mRNA. /FL=gb:NM_145022.1	NM_145022	Hs.194303	---	chr10:45493520-45496336 (-) // 31.39 // q11.21	chromosome 10 open reading frame 25	C10orf25	chr10q11.21	ENSG00000165511	220979	Q5T742	---	---	NP_001034469	NM_001039380	---	0005576 // extracellular region // inferred from electronic annotation	---	---	---	---	gb:NM_145022.1 /DB_XREF=gi:21450744 /TID=Hs2.194303.1 /CNT=18 /FEA=FLmRNA /TIER=FL /STK=4 /LL=220979 /UG_GENE=FLJ30567 /UG=Hs.194303 /UG_TITLE=hypothetical protein FLJ30567 /DEF=Homo sapiens hypothetical protein FLJ30567 (FLJ30567), mRNA. /FL=gb:NM_145022.1
1552423_at	88	P	0.000244	-0.2	NC	0.921063	114.9	P	0.000244	Hs2.352672.1	gb:NM_005240.1 /DB_XREF=gi:20270187 /GEN=ETV3 /TID=Hs2.352672.1 /CNT=17 /FEA=FLmRNA /TIER=FL /STK=4 /LL=2117 /UG=Hs.352672 /DEF=Homo sapiens ets variant gene 3 (ETV3), mRNA. /PROD=ets variant gene 3 /FL=gb:BC022868.1 gb:AF218540.1 gb:NM_005240.1	NM_005240	Hs.352672	Hs.105636	chr1:157102938-157108266 (-) // 84.14 // q23.1	ets variant 3	ETV3	chr1q21-q23	ENSG00000117036	2117	B4E3M7 /// P41162	---	164873	NP_001138784 /// NP_005231	NM_001145312 /// NM_005240	0000122 // negative regulation of transcription from RNA polymerase II promoter // inferred from electronic annotation /// 0006350 // transcription // inferred from electronic annotation /// 0006355 // regulation of transcription, DNA-dependent // inferred from electronic annotation /// 0045449 // regulation of transcription // inferred from electronic annotation	0005634 // nucleus // inferred from direct assay /// 0005634 // nucleus // non-traceable author statement /// 0005634 // nucleus // inferred from electronic annotation /// 0017053 // transcriptional repressor complex // inferred from electronic annotation	0003677 // DNA binding // inferred from electronic annotation /// 0003700 // transcription factor activity // inferred from electronic annotation /// 0005515 // protein binding // inferred from electronic annotation /// 0016564 // transcription repressor activity // inferred from electronic annotation /// 0043565 // sequence-specific DNA binding // inferred from electronic annotation	---	---	---	gb:NM_005240.1 /DB_XREF=gi:20270187 /GEN=ETV3 /TID=Hs2.352672.1 /CNT=17 /FEA=FLmRNA /TIER=FL /STK=4 /LL=2117 /UG=Hs.352672 /DEF=Homo sapiens ets variant gene 3 (ETV3), mRNA. /PROD=ets variant gene 3 /FL=gb:BC022868.1 gb:AF218540.1 gb:NM_005240.1
1552424_at	0.9	A	0.976074	0.1	NC	0.51942	3.4	A	0.72583	Hs2.127510.1	gb:NM_152467.1 /DB_XREF=gi:22748976 /TID=Hs2.127510.1 /CNT=12 /FEA=FLmRNA /TIER=FL /STK=4 /LL=147086 /UG_GENE=FLJ32662 /UG=Hs.127510 /UG_TITLE=hypothetical protein FLJ32662 /DEF=Homo sapiens hypothetical protein FLJ32662 (FLJ32662), mRNA. /FL=gb:NM_152467.1	NM_152467	Hs.127510	Hs.127510	chr17:39994055-40004598 (+) // 98.96 // q21.2	kelch-like 10 (Drosophila)	KLHL10	chr17q21.2	ENSG00000161594	317719	B4DX37 /// B4DXV2 /// C9J999 /// C9JHB3 /// Q6JEL2	---	608778	NP_689680	NM_152467	0000902 // cell morphogenesis // inferred from electronic annotation /// 0007286 // spermatid development // inferred from electronic annotation /// 0008584 // male gonad development // inferred from electronic annotation /// 0009566 // fertilization // inferred from electronic annotation /// 0048808 // male genitalia morphogenesis // inferred from electronic annotation /// 0048873 // homeostasis…	0005737 // cytoplasm // inferred from electronic annotation	0005515 // protein binding // inferred from electronic annotation	---	IPR013069 // BTB/POZ // 2.0E-10	---	gb:NM_152467.1 /DB_XREF=gi:22748976 /TID=Hs2.127510.1 /CNT=12 /FEA=FLmRNA /TIER=FL /STK=4 /LL=147086 /UG_GENE=FLJ32662 /UG=Hs.127510 /UG_TITLE=hypothetical protein FLJ32662 /DEF=Homo sapiens hypothetical protein FLJ32662 (FLJ32662), mRNA. /FL=gb:NM_152467.1
1552425_a_at	34.6	A	0.303711	-0.4	NC	0.5	44.5	A	0.067627	Hs2.127510.1	gb:NM_152467.1 /DB_XREF=gi:22748976 /TID=Hs2.127510.1 /CNT=12 /FEA=FLmRNA /TIER=FL /STK=4 /LL=147086 /UG_GENE=FLJ32662 /UG=Hs.127510 /UG_TITLE=hypothetical protein FLJ32662 /DEF=Homo sapiens hypothetical protein FLJ32662 (FLJ32662), mRNA. /FL=gb:NM_152467.1	NM_152467	Hs.127510	Hs.127510	chr17:39994055-40004598 (+) // 98.96 // q21.2	kelch-like 10 (Drosophila)	KLHL10	chr17q21.2	ENSG00000161594	317719	B4DX37 /// B4DXV2 /// C9J999 /// C9JHB3 /// Q6JEL2	---	608778	NP_689680	NM_152467	0000902 // cell morphogenesis // inferred from electronic annotation /// 0007286 // spermatid development // inferred from electronic annotation /// 0008584 // male gonad development // inferred from electronic annotation /// 0009566 // fertilization // inferred from electronic annotation /// 0048808 // male genitalia morphogenesis // inferred from electronic annotation /// 0048873 // homeostasis…	0005737 // cytoplasm // inferred from electronic annotation	0005515 // protein binding // inferred from electronic annotation	---	IPR013069 // BTB/POZ // 2.0E-10	---	gb:NM_152467.1 /DB_XREF=gi:22748976 /TID=Hs2.127510.1 /CNT=12 /FEA=FLmRNA /TIER=FL /STK=4 /LL=147086 /UG_GENE=FLJ32662 /UG=Hs.127510 /UG_TITLE=hypothetical protein FLJ32662 /DEF=Homo sapiens hypothetical protein FLJ32662 (FLJ32662), mRNA. /FL=gb:NM_152467.1
1552426_a_at	1749.9	P	0.000244	0	NC	0.5	1800.9	P	0.000244	Hs2.288912.1	gb:NM_078474.1 /DB_XREF=gi:17865799 /GEN=BLP2 /TID=Hs2.288912.1 /CNT=11 /FEA=FLmRNA /TIER=FL /STK=4 /LL=80213 /UG=Hs.288912 /DEF=Homo sapiens BBP-like protein 2 (BLP2), transcript variant 1, mRNA. /PROD=BBP-like protein 2 isoform a /FL=gb:BC006150.1 gb:NM_078474.1	NM_078474	Hs.288912	Hs.288912	chr15:102182053-102192565 (-) // 96.41 // q26.3	TM2 domain containing 3	TM2D3	chr15q26.3	ENSG00000184277	80213	B3KT51 /// B4DKG4 /// B4DLL2 /// Q9BRN9	---	610014	NP_079417 /// NP_510883	NM_025141 /// NM_078474	---	0016020 // membrane // inferred from electronic annotation /// 0016021 // integral to membrane // inferred from electronic annotation	---	---	---	BAG52963.1 // span:117-136,151-173 // numtm:2 /// AAH06150.1 // span:182-201,216-238 // numtm:2 /// AAH08873.1 // span:156-175,190-212 // numtm:2 /// CAC21647.1 // span:12-34,49-71 // numtm:2 /// BAB15415.1 // span:156-175,190-212 // numtm:2 /// AAK35066.1 // span:156-175,190-212 // numtm:2 /// NP_510883.2 // span:216-238 // numtm:1 /// NP_079417.2 // span:190-212 // numtm:1	gb:NM_078474.1 /DB_XREF=gi:17865799 /GEN=BLP2 /TID=Hs2.288912.1 /CNT=11 /FEA=FLmRNA /TIER=FL /STK=4 /LL=80213 /UG=Hs.288912 /DEF=Homo sapiens BBP-like protein 2 (BLP2), transcript variant 1, mRNA. /PROD=BBP-like protein 2 isoform a /FL=gb:BC006150.1 gb:NM_078474.1
1552427_at	275.7	P	0.00293	0.4	NC	0.007788	152.2	P	0.000244	Hs2.147440.1	gb:NM_145312.1 /DB_XREF=gi:21945053 /TID=Hs2.147440.1 /CNT=13 /FEA=FLmRNA /TIER=FL /STK=4 /LL=220992 /UG_GENE=LOC220992 /UG=Hs.147440 /UG_TITLE=Zinc finger protein 93 (Zinc finger protein HTF34) /DEF=Homo sapiens Zinc finger protein 93 (Zinc finger protein HTF34) (LOC220992), mRNA. /FL=gb:NM_145312.1 gb:BC014161.1	NM_145312	Hs.147440	Hs.147440	chr10:44101854-44113351 (+) // 91.1 // q11.21	zinc finger protein 485	ZNF485	chr10q11.21	ENSG00000198298	220992	B2R8D6 /// B4DSE6 /// C9JV60 /// Q8NCK3	---	---	NP_660355	NM_145312	0006350 // transcription // inferred from electronic annotation /// 0006355 // regulation of transcription, DNA-dependent // inferred from electronic annotation /// 0045449 // regulation of transcription // inferred from electronic annotation	0005622 // intracellular // inferred from electronic annotation /// 0005634 // nucleus // inferred from electronic annotation	0003676 // nucleic acid binding // inferred from electronic annotation /// 0003677 // DNA binding // inferred from electronic annotation /// 0008270 // zinc ion binding // inferred from electronic annotation /// 0046872 // metal ion binding // inferred from electronic annotation	---	---	---	gb:NM_145312.1 /DB_XREF=gi:21945053 /TID=Hs2.147440.1 /CNT=13 /FEA=FLmRNA /TIER=FL /STK=4 /LL=220992 /UG_GENE=LOC220992 /UG=Hs.147440 /UG_TITLE=Zinc finger protein 93 (Zinc finger protein HTF34) /DEF=Homo sapiens Zinc finger protein 93 (Zinc finger protein HTF34) (LOC220992), mRNA. /FL=gb:NM_145312.1 gb:BC014161.1
1552430_at	27.5	P	0.000732	-0.3	NC	0.5	28.5	P	0.007568	Hs2.332256.1	gb:NM_170710.1 /DB_XREF=gi:24942128 /TID=Hs2.332256.1 /CNT=12 /FEA=FLmRNA /TIER=FL /STK=4 /LL=116966 /UG_GENE=WDR17 /UG=Hs.332256 /UG_TITLE=WD repeat domain 17 /DEF=Homo sapiens WD repeat domain 17 (WDR17), mRNA. /FL=gb:NM_170710.1 gb:AF492460.1	NM_170710	Hs.332256	Hs.532056	chr4:176987131-177101311 (+) // 95.98 // q34.2	WD repeat domain 17	WDR17	chr4q34	ENSG00000150627	116966	Q0QD35 /// Q8IZU2 /// Q8N797	---	609005	NP_733828 /// NP_851782	NM_170710 /// NM_181265	---	---	---	---	---	---	gb:NM_170710.1 /DB_XREF=gi:24942128 /TID=Hs2.332256.1 /CNT=12 /FEA=FLmRNA /TIER=FL /STK=4 /LL=116966 /UG_GENE=WDR17 /UG=Hs.332256 /UG_TITLE=WD repeat domain 17 /DEF=Homo sapiens WD repeat domain 17 (WDR17), mRNA. /FL=gb:NM_170710.1 gb:AF492460.1
1552432_at	12.7	A	0.888428	0.1	NC	0.232549	22.2	A	0.919434	Hs2.213603.1	gb:BC040487.1 /DB_XREF=gi:26251734 /TID=Hs2.213603.1 /CNT=10 /FEA=FLmRNA /TIER=FL /STK=4 /LL=162387 /UG_GENE=FLJ35773 /UG=Hs.213603 /UG_TITLE=hypothetical protein FLJ35773 /DEF=Homo sapiens, hypothetical protein FLJ35773, clone MGC:33377 IMAGE:5272039, mRNA, complete cds. /FL=gb:BC040487.1 gb:NM_152599.1	BC040487	Hs.213603	Hs.213603	chr17:8700427-8702667 (-) // 99.64 // p13.1	major facilitator superfamily domain containing 6-like	MFSD6L	chr17p13.1	ENSG00000185156	162387	Q8IWD5	---	---	NP_689812	NM_152599	---	0016020 // membrane // inferred from electronic annotation /// 0016021 // integral to membrane // inferred from electronic annotation	---	---	---	AAH40487.1 // span:41-63,78-100,287-309,324-346,359-381,401-420,433-455,519-541 // numtm:8 /// NP_689812.3 // span:41-63,78-100,287-309,324-346,359-381,401-420,433-455,519-541 // numtm:8	gb:BC040487.1 /DB_XREF=gi:26251734 /TID=Hs2.213603.1 /CNT=10 /FEA=FLmRNA /TIER=FL /STK=4 /LL=162387 /UG_GENE=FLJ35773 /UG=Hs.213603 /UG_TITLE=hypothetical protein FLJ35773 /DEF=Homo sapiens, hypothetical protein FLJ35773, clone MGC:33377 IMAGE:5272039, mRNA, complete cds. /FL=gb:BC040487.1 gb:NM_152599.1
1552436_a_at	17	A	0.5	-0.4	NC	0.5	40.6	A	0.466064	Hs2.244343.2	gb:NM_052836.1 /DB_XREF=gi:16507963 /GEN=CDH23 /TID=Hs2.244343.2 /CNT=12 /FEA=FLmRNA /TIER=FL /STK=4 /LL=64072 /UG=Hs.244343 /DEF=Homo sapiens cadherin related 23 (CDH23), transcript variant 2, mRNA. /PROD=cadherin related 23, isoform 2 precursor /FL=gb:NM_052836.1	NM_052836	Hs.244343	Hs.656032	chr10:73156690-73406537 (+) // 94.26 // q22.1	cadherin-related 23	CDH23	chr10q21-q22	ENSG00000107736	64072	A5D6V9 /// B1AVV0 /// Q32P55 /// Q5QGS1 /// Q5QGS2 /// Q5QGS5 /// Q5QGS6 /// Q5SQD0 /// Q5SQD1 /// Q6P152 /// Q8N1Z7 /// Q8N5B3 /// Q8TEG4 /// Q9H251 /// Q9UFG9	---	601067 /// 601386 /// 605516	NP_001165401 /// NP_001165402 /// NP_001165403 /// NP_001165404 /// NP_001165405 /// NP_001165406 /// NP_001165407 /// NP_071407 /// NP_443068	NM_001171930 /// NM_001171931 /// NM_001171932 /// NM_001171933 /// NM_001171934 /// NM_001171935 /// NM_001171936 /// NM_022124 /// NM_052836	0007155 // cell adhesion // inferred from electronic annotation /// 0007156 // homophilic cell adhesion // inferred from electronic annotation /// 0007601 // visual perception // inferred from electronic annotation /// 0007605 // sensory perception of sound // inferred from mutant phenotype /// 0007605 // sensory perception of sound // inferred from electronic annotation /// 0007626 // locomotory…	0001917 // photoreceptor inner segment // inferred from electronic annotation /// 0005886 // plasma membrane // inferred from electronic annotation /// 0005929 // cilium // inferred from electronic annotation /// 0005932 // microtubule basal body // inferred from electronic annotation /// 0016020 // membrane // non-traceable author statement /// 0016020 // membrane // inferred from electronic ann…	0005509 // calcium ion binding // inferred from electronic annotation /// 0005515 // protein binding // inferred from physical interaction /// 0005515 // protein binding // inferred from electronic annotation	---	---	AAG27034.2 // span:3068-3090 // numtm:1 /// AAG48303.1 // span:3068-3090 // numtm:1 /// NP_071407.4 // span:3068-3090 // numtm:1	gb:NM_052836.1 /DB_XREF=gi:16507963 /GEN=CDH23 /TID=Hs2.244343.2 /CNT=12 /FEA=FLmRNA /TIER=FL /STK=4 /LL=64072 /UG=Hs.244343 /DEF=Homo sapiens cadherin related 23 (CDH23), transcript variant 2, mRNA. /PROD=cadherin related 23, isoform 2 precursor /FL=gb:NM_052836.1
1552438_a_at	17	A	0.095215	1.2	NC	0.111714	11.4	A	0.633789	Hs2.99360.1	gb:NM_144708.1 /DB_XREF=gi:21389304 /TID=Hs2.99360.1 /CNT=7 /FEA=FLmRNA /TIER=FL /STK=4 /LL=150709 /UG_GENE=FLJ25415 /UG=Hs.99360 /UG_TITLE=hypothetical protein FLJ25415 /DEF=Homo sapiens hypothetical protein FLJ25415 (FLJ25415), mRNA. /FL=gb:NM_144708.1	NM_144708	Hs.99360	Hs.655700	chr2:190584403-190611370 (+) // 99.04 // q32.2	ankyrin and armadillo repeat containing	ANKAR	chr2q32.2	ENSG00000151687	150709	B4DGY7 /// Q70AK8 /// Q7Z5J8 /// Q8N7F8 /// Q96LK7 /// Q9H4B0	---	609803	NP_653309	NM_144708	0006508 // proteolysis // inferred from electronic annotation	0005739 // mitochondrion // inferred from electronic annotation /// 0016020 // membrane // inferred from electronic annotation /// 0016021 // integral to membrane // inferred from electronic annotation	0004175 // endopeptidase activity // inferred from electronic annotation /// 0004222 // metalloendopeptidase activity // inferred from electronic annotation /// 0005488 // binding // inferred from electronic annotation /// 0008233 // peptidase activity // inferred from electronic annotation /// 0008237 // metallopeptidase activity // inferred from electronic annotation /// 0008270 // zinc ion bin…	---	---	AAH44907.1 // span:76-93 // numtm:1	gb:NM_144708.1 /DB_XREF=gi:21389304 /TID=Hs2.99360.1 /CNT=7 /FEA=FLmRNA /TIER=FL /STK=4 /LL=150709 /UG_GENE=FLJ25415 /UG=Hs.99360 /UG_TITLE=hypothetical protein FLJ25415 /DEF=Homo sapiens hypothetical protein FLJ25415 (FLJ25415), mRNA. /FL=gb:NM_144708.1
1552439_s_at	4.6	A	0.850342	-1.3	NC	0.930187	13.4	A	0.533936	Hs2.248367.1	gb:NM_032445.1 /DB_XREF=gi:14192940 /GEN=MEGF11 /TID=Hs2.248367.1 /CNT=9 /FEA=FLmRNA /TIER=FL /STK=4 /LL=84465 /UG=Hs.248367 /DEF=Homo sapiens MEGF11 protein (MEGF11), mRNA. /PROD=MEGF11 protein /FL=gb:NM_032445.1 gb:AB058677.1	NM_032445	Hs.248367	Hs.712886	chr15:66187633-66546075 (-) // 97.3 // q22.31	multiple EGF-like-domains 11	MEGF11	chr15q22.31	ENSG00000157890	84465	A6BM72 /// C9JYE7	---	612454	NP_115821	NM_032445	---	0005886 // plasma membrane // inferred from electronic annotation /// 0016020 // membrane // inferred from electronic annotation /// 0016021 // integral to membrane // inferred from electronic annotation /// 0016323 // basolateral plasma membrane // inferred from electronic annotation	---	---	---	NP_115821.2 // span:849-871 // numtm:1	gb:NM_032445.1 /DB_XREF=gi:14192940 /GEN=MEGF11 /TID=Hs2.248367.1 /CNT=9 /FEA=FLmRNA /TIER=FL /STK=4 /LL=84465 /UG=Hs.248367 /DEF=Homo sapiens MEGF11 protein (MEGF11), mRNA. /PROD=MEGF11 protein /FL=gb:NM_032445.1 gb:AB058677.1
1552440_at	23	A	0.095215	-0.1	NC	0.5	41.6	A	0.171387	Hs2.16743.1	gb:BC034761.1 /DB_XREF=gi:21961319 /TID=Hs2.16743.1 /CNT=9 /FEA=FLmRNA /TIER=FL /STK=4 /LL=11318 /UG_GENE=ADMR /UG=Hs.16743 /DEF=Homo sapiens, adrenomedullin receptor, clone MGC:34399 IMAGE:5185932, mRNA, complete cds. /PROD=adrenomedullin receptor /FL=gb:BC034761.1 gb:NM_007264.2	BC034761	Hs.16743	Hs.483909	chr12:57388229-57390468 (+) // 97.08 // q13.3	G protein-coupled receptor 182	GPR182	chr12q13.3	ENSG00000166856	11318	O15218 /// Q6LAJ3	---	605307	NP_009195	NM_007264	0001666 // response to hypoxia // inferred from electronic annotation /// 0007165 // signal transduction // inferred from electronic annotation /// 0007166 // cell surface receptor linked signaling pathway // traceable author statement /// 0007186 // G-protein coupled receptor protein signaling pathway // inferred from electronic annotation	0005886 // plasma membrane // inferred from electronic annotation /// 0016020 // membrane // inferred from electronic annotation /// 0016021 // integral to membrane // inferred from electronic annotation /// 0016021 // integral to membrane // traceable author statement	0001605 // adrenomedullin receptor activity // inferred from electronic annotation /// 0004871 // signal transducer activity // inferred from electronic annotation /// 0004872 // receptor activity // inferred from electronic annotation /// 0004888 // transmembrane receptor activity // traceable author statement /// 0004930 // G-protein coupled receptor activity // inferred from electronic annotat…	Smooth_muscle_contraction // GenMAPP	---	AAH34761.1 // span:54-76,89-111,131-153,173-195,215-237,258-280,300-322 // numtm:7 /// NP_009195.1 // span:54-76,89-111,131-153,173-195,215-237,258-280,300-322 // numtm:7	gb:BC034761.1 /DB_XREF=gi:21961319 /TID=Hs2.16743.1 /CNT=9 /FEA=FLmRNA /TIER=FL /STK=4 /LL=11318 /UG_GENE=ADMR /UG=Hs.16743 /DEF=Homo sapiens, adrenomedullin receptor, clone MGC:34399 IMAGE:5185932, mRNA, complete cds. /PROD=adrenomedullin receptor /FL=gb:BC034761.1 gb:NM_007264.2
1552445_a_at	13.5	A	0.129639	0.4	NC	0.5	18.6	A	0.27417	Hs2.223782.1	gb:NM_153448.1 /DB_XREF=gi:23592227 /GEN=ESX1L /TID=Hs2.223782.1 /CNT=7 /FEA=FLmRNA /TIER=FL /STK=4 /LL=80712 /UG=Hs.223782 /DEF=Homo sapiens extraembryonic, spermatogenesis, homeobox 1-like (ESX1L), mRNA. /PROD=extraembryonic, spermatogenesis, homeobox1-like /FL=gb:NM_153448.1 gb:AY114148.1	NM_153448	Hs.223782	Hs.223782	chrX:103494721-103499614 (-) // 88.35 // q22.2	ESX homeobox 1	ESX1	chrXq22.1	ENSG00000123576	80712	A6ZIS2 /// A6ZIS3 /// A6ZIS5 /// A6ZIS6 /// A6ZIS7 /// A6ZIS8 /// A6ZIS9 /// A6ZIT0 /// A6ZIT1 /// A6ZIT2 /// A6ZIT3 /// A6ZIT4 /// A6ZIT5 /// A6ZIT6 /// A6ZIT7 /// A6ZIT8 /// A6ZIT9 /// A6ZIU0 /// A6ZIU1 /// A6ZIU2 /// A6ZIU3 /// A6ZIU4 /// A6ZIU5 /// A6ZIU6 /// A6ZIU7 /// A6ZIU8 /// A6ZIU9 /// A6ZIV0 /// A6ZIV1 /// A6ZIV2 /// A6ZIV3 /// Q8N693	---	300154	NP_703149	NM_153448	0001568 // blood vessel development // inferred from electronic annotation /// 0001890 // placenta development // inferred from electronic annotation /// 0006350 // transcription // inferred from electronic annotation /// 0006355 // regulation of transcription, DNA-dependent // inferred from electronic annotation /// 0045449 // regulation of transcription // inferred from electronic annotation //…	0005634 // nucleus // inferred from direct assay /// 0005634 // nucleus // inferred from electronic annotation /// 0005737 // cytoplasm // inferred from direct assay /// 0005737 // cytoplasm // inferred from electronic annotation	0003677 // DNA binding // inferred from electronic annotation /// 0003700 // transcription factor activity // inferred from electronic annotation /// 0016566 // specific transcriptional repressor activity // inferred from direct assay /// 0030528 // transcription regulator activity // inferred from electronic annotation /// 0043565 // sequence-specific DNA binding // inferred from direct assay //…	---	---	---	gb:NM_153448.1 /DB_XREF=gi:23592227 /GEN=ESX1L /TID=Hs2.223782.1 /CNT=7 /FEA=FLmRNA /TIER=FL /STK=4 /LL=80712 /UG=Hs.223782 /DEF=Homo sapiens extraembryonic, spermatogenesis, homeobox 1-like (ESX1L), mRNA. /PROD=extraembryonic, spermatogenesis, homeobox1-like /FL=gb:NM_153448.1 gb:AY114148.1
1552448_a_at	3.9	A	0.80542	0.3	NC	0.252851	1.9	A	0.919434	Hs2.165742.1	gb:NM_054017.2 /DB_XREF=gi:24475742 /GEN=C8orf12 /TID=Hs2.165742.1 /CNT=6 /FEA=FLmRNA /TIER=FL /STK=4 /LL=83656 /UG=Hs.165742 /DEF=Homo sapiens chromosome 8 open reading frame 12 (C8orf12), mRNA. /PROD=chromosome 8 open reading frame 12 /FL=gb:NM_054017.2	NM_054017	Hs.165742	---	chr8:11225910-11296167 (+) // 58.61 // p23.1	chromosome 8 open reading frame 12	C8orf12	chr8p23-p22	ENSG00000184608	83656	Q96KT0	---	---	---	NR_026814	---	---	---	---	---	---	gb:NM_054017.2 /DB_XREF=gi:24475742 /GEN=C8orf12 /TID=Hs2.165742.1 /CNT=6 /FEA=FLmRNA /TIER=FL /STK=4 /LL=83656 /UG=Hs.165742 /DEF=Homo sapiens chromosome 8 open reading frame 12 (C8orf12), mRNA. /PROD=chromosome 8 open reading frame 12 /FL=gb:NM_054017.2
1552449_a_at	0.9	A	0.98584	-0.5	NC	0.980376	1.8	A	0.884033	Hs2.127059.1	gb:NM_145651.1 /DB_XREF=gi:21717813 /GEN=RYD5 /TID=Hs2.127059.1 /CNT=6 /FEA=FLmRNA /TIER=FL /STK=4 /LL=147199 /UG=Hs.127059 /DEF=Homo sapiens putative ligand binding protein RYD5 (RYD5), mRNA. /PROD=putative ligand binding protein RYD5 /FL=gb:NM_145651.1 gb:AY026938.1	NM_145651	Hs.127059	Hs.127059	chr11:193079-194574 (+) // 97.29 // p15.5	secretoglobin, family 1C, member 1	SCGB1C1	chr11p15.5	ENSG00000188076	147199	Q8TD33	---	610176	NP_663626	NM_145651	---	0005576 // extracellular region // inferred from electronic annotation	0005488 // binding // inferred from electronic annotation	---	IPR006038 // Uteroglobin superfamily // 0.0025	---	gb:NM_145651.1 /DB_XREF=gi:21717813 /GEN=RYD5 /TID=Hs2.127059.1 /CNT=6 /FEA=FLmRNA /TIER=FL /STK=4 /LL=147199 /UG=Hs.127059 /DEF=Homo sapiens putative ligand binding protein RYD5 (RYD5), mRNA. /PROD=putative ligand binding protein RYD5 /FL=gb:NM_145651.1 gb:AY026938.1
1552450_a_at	32.8	A	0.246094	0.1	NC	0.900148	45.8	A	0.080566	Hs2.116303.1	gb:NM_173650.1 /DB_XREF=gi:27735106 /TID=Hs2.116303.1 /CNT=8 /FEA=FLmRNA /TIER=FL /STK=4 /LL=285126 /UG_GENE=FLJ40417 /UG=Hs.116303 /UG_TITLE=hypothetical protein FLJ40417 /DEF=Homo sapiens hypothetical protein FLJ40417 (FLJ40417), mRNA. /FL=gb:NM_173650.1	NM_173650	Hs.116303	Hs.116303	chr2:27498288-27504296 (+) // 89.12 // p23.3	DnaJ (Hsp40) homolog, subfamily C, member 5 gamma	DNAJC5G	chr2p23.3	ENSG00000163793	285126	B4DY29 /// B5MCA9 /// C9J078 /// Q53SY5 /// Q8N7S2	---	---	NP_775921	NM_173650	0006457 // protein folding // inferred from electronic annotation	0016020 // membrane // inferred from electronic annotation	0031072 // heat shock protein binding // inferred from electronic annotation /// 0051082 // unfolded protein binding // inferred from electronic annotation	---	---	---	gb:NM_173650.1 /DB_XREF=gi:27735106 /TID=Hs2.116303.1 /CNT=8 /FEA=FLmRNA /TIER=FL /STK=4 /LL=285126 /UG_GENE=FLJ40417 /UG=Hs.116303 /UG_TITLE=hypothetical protein FLJ40417 /DEF=Homo sapiens hypothetical protein FLJ40417 (FLJ40417), mRNA. /FL=gb:NM_173650.1
1552452_at	3	A	0.953857	0.2	NC	0.62112	2.7	A	0.904785	Hs2.211046.1	gb:NM_173479.1 /DB_XREF=gi:27735054 /TID=Hs2.211046.1 /CNT=7 /FEA=FLmRNA /TIER=FL /STK=4 /LL=126248 /UG_GENE=LOC126248 /UG=Hs.211046 /UG_TITLE=hypothetical protein LOC126248 /DEF=Homo sapiens hypothetical protein LOC126248 (LOC126248), mRNA. /FL=gb:NM_173479.1 gb:BC031227.1	NM_173479	Hs.211046	Hs.211046	chr19:33622997-33666701 (+) // 97.2 // q13.11	WD repeat domain 88	WDR88	chr19q13.11	ENSG00000166359	126248	Q6ZMY6	---	---	NP_775750	NM_173479	---	---	---	---	IPR002372 // Pyrrolo-quinoline quinone // 1.4E-4	---	gb:NM_173479.1 /DB_XREF=gi:27735054 /TID=Hs2.211046.1 /CNT=7 /FEA=FLmRNA /TIER=FL /STK=4 /LL=126248 /UG_GENE=LOC126248 /UG=Hs.211046 /UG_TITLE=hypothetical protein LOC126248 /DEF=Homo sapiens hypothetical protein LOC126248 (LOC126248), mRNA. /FL=gb:NM_173479.1 gb:BC031227.1
1552453_a_at	1.4	A	0.994141	0.3	NC	0.493524	2.2	A	0.98584	Hs2.211046.1	gb:NM_173479.1 /DB_XREF=gi:27735054 /TID=Hs2.211046.1 /CNT=7 /FEA=FLmRNA /TIER=FL /STK=4 /LL=126248 /UG_GENE=LOC126248 /UG=Hs.211046 /UG_TITLE=hypothetical protein LOC126248 /DEF=Homo sapiens hypothetical protein LOC126248 (LOC126248), mRNA. /FL=gb:NM_173479.1 gb:BC031227.1	NM_173479	Hs.211046	Hs.211046	chr19:33622997-33666701 (+) // 97.2 // q13.11	WD repeat domain 88	WDR88	chr19q13.11	ENSG00000166359	126248	Q6ZMY6	---	---	NP_775750	NM_173479	---	---	---	---	IPR002372 // Pyrrolo-quinoline quinone // 1.4E-4 /// IPR002372 // Pyrrolo-quinoline quinone // 1.4E-4	---	gb:NM_173479.1 /DB_XREF=gi:27735054 /TID=Hs2.211046.1 /CNT=7 /FEA=FLmRNA /TIER=FL /STK=4 /LL=126248 /UG_GENE=LOC126248 /UG=Hs.211046 /UG_TITLE=hypothetical protein LOC126248 /DEF=Homo sapiens hypothetical protein LOC126248 (LOC126248), mRNA. /FL=gb:NM_173479.1 gb:BC031227.1
1552455_at	36.3	A	0.303711	1.1	NC	0.094279	17.7	A	0.334473	Hs2.352153.1	gb:NM_138818.1 /DB_XREF=gi:20270384 /TID=Hs2.352153.1 /CNT=6 /FEA=FLmRNA /TIER=FL /STK=4 /LL=158471 /UG_GENE=LOC158471 /UG=Hs.352153 /UG_TITLE=hypothetical protein BC019095 /DEF=Homo sapiens hypothetical protein BC019095 (LOC158471), mRNA. /FL=gb:NM_138818.1 gb:BC019095.1	NM_138818	Hs.352153	Hs.262857	chr9:79438182-79521003 (-) // 97.42 // q21.2	prune homolog 2 (Drosophila)	PRUNE2	chr9q21.2	ENSG00000106772	158471	A8MXE4 /// B3KYC4 /// B4DJW7 /// B4DQH8 /// B4DSQ3 /// B9EK61 /// C9JCF8 /// C9JCJ6 /// C9K0Q0 /// Q58A63 /// Q59GL2 /// Q5JUB6 /// Q5JUB8 /// Q5JUB9 /// Q8WUY3	---	610691	NP_056040	NM_015225	0006915 // apoptosis // inferred from electronic annotation /// 0006917 // induction of apoptosis // inferred from mutant phenotype /// 0051318 // G1 phase // inferred from expression pattern /// 0055114 // oxidation reduction // inferred from electronic annotation	0005737 // cytoplasm // inferred from electronic annotation	0016462 // pyrophosphatase activity // inferred from electronic annotation /// 0016491 // oxidoreductase activity // inferred from electronic annotation /// 0046872 // metal ion binding // inferred from electronic annotation /// 0046914 // transition metal ion binding // inferred from electronic annotation	---	---	---	gb:NM_138818.1 /DB_XREF=gi:20270384 /TID=Hs2.352153.1 /CNT=6 /FEA=FLmRNA /TIER=FL /STK=4 /LL=158471 /UG_GENE=LOC158471 /UG=Hs.352153 /UG_TITLE=hypothetical protein BC019095 /DEF=Homo sapiens hypothetical protein BC019095 (LOC158471), mRNA. /FL=gb:NM_138818.1 gb:BC019095.1
1552456_a_at	31.8	A	0.665527	0.9	NC	0.796129	18.4	A	0.696289	Hs2.197664.1	gb:NM_144614.2 /DB_XREF=gi:28144903 /GEN=MBD3L2 /TID=Hs2.197664.1 /CNT=5 /FEA=FLmRNA /TIER=FL /STK=4 /LL=125997 /UG=Hs.197664 /DEF=Homo sapiens methyl-CpG binding domain protein 3-like 2 (MBD3L2), mRNA. /PROD=methyl-CpG binding domain protein 3-like 2 /FL=gb:AF503919.2 gb:NM_144614.2	NM_144614	Hs.197664	Hs.567667	chr19:7049349-7051746 (+) // 98.84 // p13.2 /// chr19:7032322-7033018 (+) // 88.45 // p13.2 /// chr19:7056219-7058651 (-) // 98.2 // p13.2 /// chr19:7037758-7040190 (-) // 98.2 // p13.2 /// chr19:7018981-7021443 (-) // 97.05 // p13.2	methyl-CpG binding domain protein 3-like 2	MBD3L2	chr19p13.2	ENSG00000182315 /// ENSG00000205718 /// ENSG00000230522 /// ENSG00000237247	125997	A6NDZ8 /// A6NE82 /// A6NJ08 /// Q8NHZ7	---	607964	NP_653215	NM_144614	0006350 // transcription // inferred from electronic annotation /// 0045449 // regulation of transcription // inferred from electronic annotation	---	---	---	---	---	gb:NM_144614.2 /DB_XREF=gi:28144903 /GEN=MBD3L2 /TID=Hs2.197664.1 /CNT=5 /FEA=FLmRNA /TIER=FL /STK=4 /LL=125997 /UG=Hs.197664 /DEF=Homo sapiens methyl-CpG binding domain protein 3-like 2 (MBD3L2), mRNA. /PROD=methyl-CpG binding domain protein 3-like 2 /FL=gb:AF503919.2 gb:NM_144614.2
1552457_a_at	37.9	A	0.219482	-0.6	NC	0.830902	42.7	A	0.080566	Hs2.275184.1	gb:NM_052866.2 /DB_XREF=gi:21327690 /GEN=ADAMTSL1 /TID=Hs2.275184.1 /CNT=4 /FEA=FLmRNA /TIER=FL /STK=4 /LL=92949 /UG=Hs.275184 /DEF=Homo sapiens ADAMTS-like 1 (ADAMTSL1), transcript variant 2, mRNA. /PROD=ADAM-TS related protein 1 isoform 2 /FL=gb:NM_052866.2 gb:AF176313.1	NM_052866	Hs.275184	Hs.522019	chr9:18474166-18684955 (+) // 98.68 // p22.2	ADAMTS-like 1	ADAMTSL1	chr9p22.2-p22.1	ENSG00000178031	92949	A2A343 /// A2A344 /// A6NIB9 /// A6PVN1 /// A8K3Q2 /// A8MRB9 /// B1AMM2 /// Q496M8 /// Q6MZQ3 /// Q8N6G6	---	609198	NP_001035362 /// NP_443098	NM_001040272 /// NM_052866	---	0005576 // extracellular region // inferred from electronic annotation /// 0005578 // proteinaceous extracellular matrix // inferred from electronic annotation /// 0031012 // extracellular matrix // inferred from electronic annotation	0004222 // metalloendopeptidase activity // inferred from electronic annotation /// 0008233 // peptidase activity // inferred from electronic annotation /// 0008237 // metallopeptidase activity // inferred from electronic annotation /// 0008270 // zinc ion binding // inferred from electronic annotation /// 0016787 // hydrolase activity // inferred from electronic annotation	---	---	---	gb:NM_052866.2 /DB_XREF=gi:21327690 /GEN=ADAMTSL1 /TID=Hs2.275184.1 /CNT=4 /FEA=FLmRNA /TIER=FL /STK=4 /LL=92949 /UG=Hs.275184 /DEF=Homo sapiens ADAMTS-like 1 (ADAMTSL1), transcript variant 2, mRNA. /PROD=ADAM-TS related protein 1 isoform 2 /FL=gb:NM_052866.2 gb:AF176313.1
1552458_at	33.2	A	0.129639	0.4	NC	0.5	15.5	A	0.171387	Hs2.133912.1	gb:NM_145208.1 /DB_XREF=gi:21624655 /GEN=MBD3L /TID=Hs2.133912.1 /CNT=4 /FEA=FLmRNA /TIER=FL /STK=4 /LL=85509 /UG=Hs.133912 /DEF=Homo sapiens methyl-CpG binding domain protein 3-like (MBD3L), mRNA. /PROD=methyl-CpG binding domain protein 3-like /FL=gb:AY038022.1 gb:NM_145208.1	NM_145208	Hs.133912	Hs.133912	chr19:8953331-8953995 (+) // 99.1 // p13.2	methyl-CpG binding domain protein 3-like 1	MBD3L1	chr19p13.2	ENSG00000170948	85509	Q8WWY6	---	607963	NP_660209	NM_145208	0006350 // transcription // inferred from electronic annotation /// 0045449 // regulation of transcription // inferred from electronic annotation	0005634 // nucleus // inferred from electronic annotation	---	---	---	---	gb:NM_145208.1 /DB_XREF=gi:21624655 /GEN=MBD3L /TID=Hs2.133912.1 /CNT=4 /FEA=FLmRNA /TIER=FL /STK=4 /LL=85509 /UG=Hs.133912 /DEF=Homo sapiens methyl-CpG binding domain protein 3-like (MBD3L), mRNA. /PROD=methyl-CpG binding domain protein 3-like /FL=gb:AY038022.1 gb:NM_145208.1
1552459_a_at	7.3	A	0.72583	0.5	NC	0.074268	4.5	A	0.943848	Hs2.133912.1	gb:NM_145208.1 /DB_XREF=gi:21624655 /GEN=MBD3L /TID=Hs2.133912.1 /CNT=4 /FEA=FLmRNA /TIER=FL /STK=4 /LL=85509 /UG=Hs.133912 /DEF=Homo sapiens methyl-CpG binding domain protein 3-like (MBD3L), mRNA. /PROD=methyl-CpG binding domain protein 3-like /FL=gb:AY038022.1 gb:NM_145208.1	NM_145208	Hs.133912	Hs.133912	chr19:8953331-8953995 (+) // 99.1 // p13.2	methyl-CpG binding domain protein 3-like 1	MBD3L1	chr19p13.2	ENSG00000170948	85509	Q8WWY6	---	607963	NP_660209	NM_145208	0006350 // transcription // inferred from electronic annotation /// 0045449 // regulation of transcription // inferred from electronic annotation	0005634 // nucleus // inferred from electronic annotation	---	---	---	---	gb:NM_145208.1 /DB_XREF=gi:21624655 /GEN=MBD3L /TID=Hs2.133912.1 /CNT=4 /FEA=FLmRNA /TIER=FL /STK=4 /LL=85509 /UG=Hs.133912 /DEF=Homo sapiens methyl-CpG binding domain protein 3-like (MBD3L), mRNA. /PROD=methyl-CpG binding domain protein 3-like /FL=gb:AY038022.1 gb:NM_145208.1
1552461_at	12.2	A	0.219482	1	NC	0.057676	8.1	A	0.5	Hs2.367959.1	gb:NM_152630.1 /DB_XREF=gi:22749286 /TID=Hs2.367959.1 /CNT=6 /FEA=FLmRNA /TIER=FL /STK=4 /LL=169966 /UG_GENE=MGC26999 /UG=Hs.367959 /UG_TITLE=hypothetical protein MGC26999 /DEF=Homo sapiens hypothetical protein MGC26999 (MGC26999), mRNA. /FL=gb:BC030784.1 gb:NM_152630.1 gb:BC028710.1 gb:BC034979.1	NM_152630	Hs.367959	Hs.367959	chrX:79675964-79700808 (+) // 99.18 // q21.1	family with sequence similarity 46, member D	FAM46D	chrXq21.1	ENSG00000174016	169966	B2R9Q6 /// Q8NEK8	---	---	NP_001164045 /// NP_689843	NM_001170574 /// NM_152630	---	---	---	---	---	---	gb:NM_152630.1 /DB_XREF=gi:22749286 /TID=Hs2.367959.1 /CNT=6 /FEA=FLmRNA /TIER=FL /STK=4 /LL=169966 /UG_GENE=MGC26999 /UG=Hs.367959 /UG_TITLE=hypothetical protein MGC26999 /DEF=Homo sapiens hypothetical protein MGC26999 (MGC26999), mRNA. /FL=gb:BC030784.1 gb:NM_152630.1 gb:BC028710.1 gb:BC034979.1
1552463_at	15.2	A	0.212891	0.6	NC	0.570859	9.5	A	0.246094	Hs2.350958.1	gb:NM_080475.1 /DB_XREF=gi:17978302 /TID=Hs2.350958.1 /CNT=4 /FEA=FLmRNA /TIER=FL /STK=4 /LL=89778 /UG_GENE=SERPINB11 /UG=Hs.350958 /UG_TITLE=serine (or cysteine) proteinase inhibitor, clade B (ovalbumin), member 11 /DEF=Homo sapiens serine (or cysteine) proteinase inhibitor, clade B (ovalbumin), member 11 (SERPINB11), mRNA. /FL=gb:NM_080475.1 gb:AF419955.1 gb:AF419953.1 gb:AF419954.1	NM_080475	Hs.350958	Hs.350958	chr18:61377427-61390633 (+) // 99.15 // q21.33	serpin peptidase inhibitor, clade B (ovalbumin), member 11 (gene/pseudogene)	SERPINB11	---	ENSG00000206072	89778	A9UKE9 /// B4DKT7 /// Q5Q120 /// Q5Q121 /// Q5Q122 /// Q5Q123 /// Q96P15	---	---	NP_536723	NM_080475	---	0005737 // cytoplasm // inferred from electronic annotation	0004867 // serine-type endopeptidase inhibitor activity // inferred from electronic annotation /// 0030414 // peptidase inhibitor activity // inferred from electronic annotation	---	---	---	gb:NM_080475.1 /DB_XREF=gi:17978302 /TID=Hs2.350958.1 /CNT=4 /FEA=FLmRNA /TIER=FL /STK=4 /LL=89778 /UG_GENE=SERPINB11 /UG=Hs.350958 /UG_TITLE=serine (or cysteine) proteinase inhibitor, clade B (ovalbumin), member 11 /DEF=Homo sapiens serine (or cysteine) proteinase inhibitor, clade B (ovalbumin), member 11 (SERPINB11), mRNA. /FL=gb:NM_080475.1 gb:AF419955.1 gb:AF419953.1 gb:AF419954.1
1552466_x_at	2.4	A	0.633789	0.3	NC	0.5	1.1	A	0.753906	Hs2.208166.1	gb:NM_145033.1 /DB_XREF=gi:21450764 /TID=Hs2.208166.1 /CNT=4 /FEA=FLmRNA /TIER=FL /STK=4 /LL=118421 /UG_GENE=C21orf100 /UG=Hs.208166 /UG_TITLE=chromosome 21 open reading frame 100 /DEF=Homo sapiens chromosome 21 open reading frame 100 (C21orf100), mRNA. /FL=gb:NM_145033.1 gb:AY063458.1	NM_145033	Hs.208166	Hs.438549	chr21:29911639-29912676 (+) // 30.34 // q21.3	non-protein coding RNA 161	NCRNA00161	chr21q21.3	ENSG00000226935	118421	P59043	---	---	---	NR_026552 /// NR_026553	---	---	---	---	---	---	gb:NM_145033.1 /DB_XREF=gi:21450764 /TID=Hs2.208166.1 /CNT=4 /FEA=FLmRNA /TIER=FL /STK=4 /LL=118421 /UG_GENE=C21orf100 /UG=Hs.208166 /UG_TITLE=chromosome 21 open reading frame 100 /DEF=Homo sapiens chromosome 21 open reading frame 100 (C21orf100), mRNA. /FL=gb:NM_145033.1 gb:AY063458.1
1552467_at	44.8	A	0.533936	0.7	NC	0.5	27.6	A	0.567627	Hs2.147695.1	gb:NM_148676.1 /DB_XREF=gi:22380642 /TID=Hs2.147695.1 /CNT=4 /FEA=FLmRNA /TIER=FL /STK=4 /LL=259234 /UG_GENE=DSCR10 /UG=Hs.147695 /UG_TITLE=Down syndrome critical region gene 10 /DEF=Homo sapiens Down syndrome critical region gene 10 (DSCR10), mRNA. /FL=gb:AB066291.1 gb:NM_148676.1	NM_148676	Hs.147695	Hs.147695	chr21:39578249-39580736 (+) // 99.42 // q22.13	Down syndrome critical region gene 10	DSCR10	chr21q22.13	ENSG00000233316	259234	P59022	---	---	---	NR_027695 /// XR_078570 /// XR_078916 /// XR_079429	---	---	---	---	---	---	gb:NM_148676.1 /DB_XREF=gi:22380642 /TID=Hs2.147695.1 /CNT=4 /FEA=FLmRNA /TIER=FL /STK=4 /LL=259234 /UG_GENE=DSCR10 /UG=Hs.147695 /UG_TITLE=Down syndrome critical region gene 10 /DEF=Homo sapiens Down syndrome critical region gene 10 (DSCR10), mRNA. /FL=gb:AB066291.1 gb:NM_148676.1
1552468_a_at	41.2	A	0.398926	-0.8	NC	0.493524	75.2	A	0.303711	Hs2.147695.1	gb:NM_148676.1 /DB_XREF=gi:22380642 /TID=Hs2.147695.1 /CNT=4 /FEA=FLmRNA /TIER=FL /STK=4 /LL=259234 /UG_GENE=DSCR10 /UG=Hs.147695 /UG_TITLE=Down syndrome critical region gene 10 /DEF=Homo sapiens Down syndrome critical region gene 10 (DSCR10), mRNA. /FL=gb:AB066291.1 gb:NM_148676.1	NM_148676	Hs.147695	Hs.147695	chr21:39578249-39580736 (+) // 99.42 // q22.13	Down syndrome critical region gene 10	DSCR10	chr21q22.13	ENSG00000233316	259234	P59022	---	---	---	NR_027695 /// XR_078570 /// XR_078916 /// XR_079429	---	---	---	---	---	---	gb:NM_148676.1 /DB_XREF=gi:22380642 /TID=Hs2.147695.1 /CNT=4 /FEA=FLmRNA /TIER=FL /STK=4 /LL=259234 /UG_GENE=DSCR10 /UG=Hs.147695 /UG_TITLE=Down syndrome critical region gene 10 /DEF=Homo sapiens Down syndrome critical region gene 10 (DSCR10), mRNA. /FL=gb:AB066291.1 gb:NM_148676.1
1552470_a_at	53	A	0.129639	-0.6	NC	0.692594	80.1	P	0.046143	Hs2.182476.1	gb:NM_148914.1 /DB_XREF=gi:23200013 /GEN=WBSCR21 /TID=Hs2.182476.1 /CNT=4 /FEA=FLmRNA /TIER=FL /STK=4 /LL=83451 /UG=Hs.182476 /DEF=Homo sapiens Williams Beuren syndrome chromosome region 21 (WBSCR21), transcript variant 3, mRNA. /PROD=Williams Beuren syndrome chromosome region 21isoform 3 /FL=gb:NM_148914.1 gb:AY053500.1	NM_148914	Hs.182476	Hs.647045	chr7:73150426-73153182 (-) // 86.7 // q11.23	abhydrolase domain containing 11	ABHD11	chr7q11.23	ENSG00000106077	83451	C9J7Q4 /// C9JHE2 /// Q8NFV4	---	---	NP_001138835 /// NP_001138836 /// NP_683710 /// NP_683711 /// NP_683714	NM_001145363 /// NM_001145364 /// NM_148912 /// NM_148913 /// NM_148916 /// NR_026910 /// NR_026912	---	0005739 // mitochondrion // inferred from electronic annotation	0016787 // hydrolase activity // inferred from electronic annotation	---	IPR000073 // Alpha/beta hydrolase fold-1 // 1.4E-9 /// IPR000073 // Alpha/beta hydrolase fold-1 // 9.6E-7 /// IPR012908 // PGAP1-like // 7.5E-6 /// IPR012908 // PGAP1-like // 0.0013 /// IPR012908 // PGAP1-like // 7.5E-6	---	gb:NM_148914.1 /DB_XREF=gi:23200013 /GEN=WBSCR21 /TID=Hs2.182476.1 /CNT=4 /FEA=FLmRNA /TIER=FL /STK=4 /LL=83451 /UG=Hs.182476 /DEF=Homo sapiens Williams Beuren syndrome chromosome region 21 (WBSCR21), transcript variant 3, mRNA. /PROD=Williams Beuren syndrome chromosome region 21isoform 3 /FL=gb:NM_148914.1 gb:AY053500.1
1552472_a_at	487.4	P	0.001953	0.2	NC	0.307406	392.5	P	0.001953	Hs2.24340.1	gb:NM_012287.2 /DB_XREF=gi:24475610 /GEN=CENTB2 /TID=Hs2.24340.1 /CNT=31 /FEA=FLmRNA /TIER=FL /STK=3 /LL=23527 /UG=Hs.24340 /DEF=Homo sapiens centaurin, beta 2 (CENTB2), mRNA. /PROD=centaurin, beta 2 /FL=gb:NM_012287.2	NM_012287	Hs.24340	Hs.593373	chr3:194999243-195163636 (-) // 98.73 // q29	ArfGAP with coiled-coil, ankyrin repeat and PH domains 2	ACAP2	chr3q29	ENSG00000114331	23527	C9J8L1 /// Q15057	---	607766	NP_036419	NM_012287	0032312 // regulation of ARF GTPase activity // inferred from electronic annotation	---	0005096 // GTPase activator activity // inferred from electronic annotation /// 0008060 // ARF GTPase activator activity // inferred from electronic annotation /// 0008270 // zinc ion binding // inferred from electronic annotation /// 0046872 // metal ion binding // inferred from electronic annotation	---	---	---	gb:NM_012287.2 /DB_XREF=gi:24475610 /GEN=CENTB2 /TID=Hs2.24340.1 /CNT=31 /FEA=FLmRNA /TIER=FL /STK=3 /LL=23527 /UG=Hs.24340 /DEF=Homo sapiens centaurin, beta 2 (CENTB2), mRNA. /PROD=centaurin, beta 2 /FL=gb:NM_012287.2
1552473_at	137.8	A	0.533936	-1.3	NC	0.854318	343.1	A	0.533936	Hs2.81131.2	gb:NM_138924.1 /DB_XREF=gi:20336211 /GEN=GAMT /TID=Hs2.81131.2 /CNT=34 /FEA=FLmRNA /TIER=FL /STK=3 /LL=2593 /UG=Hs.81131 /DEF=Homo sapiens guanidinoacetate N-methyltransferase (GAMT), transcript variant 2, mRNA. /PROD=guanidinoacetate N-methyltransferase, isoform b /FL=gb:NM_138924.1	NM_138924	Hs.81131	Hs.81131	chr19:1398451-1401552 (-) // 71.3 // p13.3	guanidinoacetate N-methyltransferase	GAMT	chr19p13.3	ENSG00000130005	2593	A8K0A0 /// B4DMJ3 /// Q14353	EC:2.1.1.2	601240 /// 612736	NP_000147 /// NP_620279	NM_000156 /// NM_138924	0006600 // creatine metabolic process // not recorded /// 0006601 // creatine biosynthetic process // inferred from direct assay /// 0006601 // creatine biosynthetic process // inferred from electronic annotation /// 0006601 // creatine biosynthetic process // traceable author statement /// 0006936 // muscle contraction // traceable author statement /// 0007283 // spermatogenesis // inferred from…	0005829 // cytosol // not recorded	0008168 // methyltransferase activity // not recorded /// 0008168 // methyltransferase activity // inferred from electronic annotation /// 0008168 // methyltransferase activity // traceable author statement /// 0016740 // transferase activity // inferred from electronic annotation /// 0030731 // guanidinoacetate N-methyltransferase activity // inferred from mutant phenotype /// 0030731 // guanidi…	---	---	---	gb:NM_138924.1 /DB_XREF=gi:20336211 /GEN=GAMT /TID=Hs2.81131.2 /CNT=34 /FEA=FLmRNA /TIER=FL /STK=3 /LL=2593 /UG=Hs.81131 /DEF=Homo sapiens guanidinoacetate N-methyltransferase (GAMT), transcript variant 2, mRNA. /PROD=guanidinoacetate N-methyltransferase, isoform b /FL=gb:NM_138924.1
1552474_a_at	362	P	0.00293	-0.7	D	0.999977	660.8	P	0.000244	Hs2.81131.2	gb:NM_138924.1 /DB_XREF=gi:20336211 /GEN=GAMT /TID=Hs2.81131.2 /CNT=34 /FEA=FLmRNA /TIER=FL /STK=3 /LL=2593 /UG=Hs.81131 /DEF=Homo sapiens guanidinoacetate N-methyltransferase (GAMT), transcript variant 2, mRNA. /PROD=guanidinoacetate N-methyltransferase, isoform b /FL=gb:NM_138924.1	NM_138924	Hs.81131	Hs.81131	chr19:1398451-1401552 (-) // 71.3 // p13.3	guanidinoacetate N-methyltransferase	GAMT	chr19p13.3	ENSG00000130005	2593	A8K0A0 /// B4DMJ3 /// Q14353	EC:2.1.1.2	601240 /// 612736	NP_000147 /// NP_620279	NM_000156 /// NM_138924	0006600 // creatine metabolic process // not recorded /// 0006601 // creatine biosynthetic process // inferred from direct assay /// 0006601 // creatine biosynthetic process // inferred from electronic annotation /// 0006601 // creatine biosynthetic process // traceable author statement /// 0006936 // muscle contraction // traceable author statement /// 0007283 // spermatogenesis // inferred from…	0005829 // cytosol // not recorded	0008168 // methyltransferase activity // not recorded /// 0008168 // methyltransferase activity // inferred from electronic annotation /// 0008168 // methyltransferase activity // traceable author statement /// 0016740 // transferase activity // inferred from electronic annotation /// 0030731 // guanidinoacetate N-methyltransferase activity // inferred from mutant phenotype /// 0030731 // guanidi…	---	---	---	gb:NM_138924.1 /DB_XREF=gi:20336211 /GEN=GAMT /TID=Hs2.81131.2 /CNT=34 /FEA=FLmRNA /TIER=FL /STK=3 /LL=2593 /UG=Hs.81131 /DEF=Homo sapiens guanidinoacetate N-methyltransferase (GAMT), transcript variant 2, mRNA. /PROD=guanidinoacetate N-methyltransferase, isoform b /FL=gb:NM_138924.1
1552476_s_at	297.4	P	0.030273	0.4	NC	0.015426	212.6	M	0.056152	Hs2.380094.1	gb:NM_133373.1 /DB_XREF=gi:19115963 /GEN=LOC113026 /TID=Hs2.380094.1 /CNT=59 /FEA=FLmRNA /TIER=FL /STK=3 /LL=113026 /UG=Hs.380094 /DEF=Homo sapiens similar to phospholipase C, delta (LOC113026), mRNA. /PROD=similar to phospholipase C, delta /FL=gb:NM_133373.1	NM_133373	Hs.380094	Hs.380094	chr17:43189017-43209885 (-) // 89.26 // q21.31	phospholipase C, delta 3	PLCD3	chr17q21.31	ENSG00000161714	113026	Q8N3E9	EC:3.1.4.11	608795	NP_588614	NM_133373	0001525 // angiogenesis // inferred from electronic annotation /// 0001890 // placenta development // inferred from electronic annotation /// 0006629 // lipid metabolic process // inferred from electronic annotation /// 0007165 // signal transduction // inferred from electronic annotation /// 0016042 // lipid catabolic process // inferred from electronic annotation /// 0042127 // regulation of ce…	0005737 // cytoplasm // inferred from electronic annotation /// 0016020 // membrane // inferred from electronic annotation	0004435 // phosphoinositide phospholipase C activity // inferred from electronic annotation /// 0004629 // phospholipase C activity // inferred from electronic annotation /// 0004871 // signal transducer activity // inferred from electronic annotation /// 0005509 // calcium ion binding // inferred from electronic annotation /// 0008081 // phosphoric diester hydrolase activity // inferred from ele…	---	---	---	gb:NM_133373.1 /DB_XREF=gi:19115963 /GEN=LOC113026 /TID=Hs2.380094.1 /CNT=59 /FEA=FLmRNA /TIER=FL /STK=3 /LL=113026 /UG=Hs.380094 /DEF=Homo sapiens similar to phospholipase C, delta (LOC113026), mRNA. /PROD=similar to phospholipase C, delta /FL=gb:NM_133373.1
1552477_a_at	20.7	A	0.27417	0.5	NC	0.583567	18.1	A	0.27417	Hs2.11801.1	gb:BC014852.1 /DB_XREF=gi:15928784 /TID=Hs2.11801.1 /CNT=59 /FEA=FLmRNA /TIER=FL /STK=3 /LL=3664 /UG_GENE=IRF6 /UG=Hs.11801 /DEF=Homo sapiens, interferon regulatory factor 6, clone MGC:5122 IMAGE:3449699, mRNA, complete cds. /PROD=interferon regulatory factor 6 /FL=gb:BC014852.1 gb:AF027292.1 gb:NM_006147.2	BC014852	Hs.11801	Hs.724724	chr1:209960746-209979479 (-) // 89.68 // q32.2	interferon regulatory factor 6	IRF6	chr1q32.3-q41	ENSG00000117595	3664	B1AJU4 /// B2R762 /// B4DLE2 /// D3DT90 /// O14896	---	119300 /// 119500 /// 607199 /// 608864	NP_006138	NM_006147	0006350 // transcription // inferred from electronic annotation /// 0006355 // regulation of transcription, DNA-dependent // inferred from electronic annotation /// 0007050 // cell cycle arrest // inferred from direct assay /// 0008285 // negative regulation of cell proliferation // inferred from direct assay /// 0008285 // negative regulation of cell proliferation // inferred from electronic ann…	0005634 // nucleus // inferred from electronic annotation /// 0005737 // cytoplasm // inferred from direct assay /// 0005737 // cytoplasm // inferred from electronic annotation	0003677 // DNA binding // inferred from sequence or structural similarity /// 0003677 // DNA binding // inferred from electronic annotation /// 0003700 // transcription factor activity // inferred from sequence or structural similarity /// 0003700 // transcription factor activity // inferred from electronic annotation /// 0005515 // protein binding // inferred from physical interaction	Apoptosis // GenMAPP	---	---	gb:BC014852.1 /DB_XREF=gi:15928784 /TID=Hs2.11801.1 /CNT=59 /FEA=FLmRNA /TIER=FL /STK=3 /LL=3664 /UG_GENE=IRF6 /UG=Hs.11801 /DEF=Homo sapiens, interferon regulatory factor 6, clone MGC:5122 IMAGE:3449699, mRNA, complete cds. /PROD=interferon regulatory factor 6 /FL=gb:BC014852.1 gb:AF027292.1 gb:NM_006147.2
1552478_a_at	1.3	A	0.962402	-2.1	NC	0.881991	8.6	A	0.567627	Hs2.11801.1	gb:NM_006147.2 /DB_XREF=gi:24497623 /GEN=IRF6 /TID=Hs2.11801.1 /CNT=59 /FEA=FLmRNA /TIER=ConsEnd /STK=0 /LL=3664 /UG=Hs.11801 /DEF=Homo sapiens interferon regulatory factor 6 (IRF6), mRNA. /PROD=interferon regulatory factor 6 /FL=gb:BC014852.1 gb:AF027292.1 gb:NM_006147.2	NM_006147	Hs.11801	Hs.724724	chr1:209960746-209979479 (-) // 89.68 // q32.2	interferon regulatory factor 6	IRF6	chr1q32.3-q41	ENSG00000117595	3664	B1AJU4 /// B2R762 /// B4DLE2 /// D3DT90 /// O14896	---	119300 /// 119500 /// 607199 /// 608864	NP_006138	NM_006147	0006350 // transcription // inferred from electronic annotation /// 0006355 // regulation of transcription, DNA-dependent // inferred from electronic annotation /// 0007050 // cell cycle arrest // inferred from direct assay /// 0008285 // negative regulation of cell proliferation // inferred from direct assay /// 0008285 // negative regulation of cell proliferation // inferred from electronic ann…	0005634 // nucleus // inferred from electronic annotation /// 0005737 // cytoplasm // inferred from direct assay /// 0005737 // cytoplasm // inferred from electronic annotation	0003677 // DNA binding // inferred from sequence or structural similarity /// 0003677 // DNA binding // inferred from electronic annotation /// 0003700 // transcription factor activity // inferred from sequence or structural similarity /// 0003700 // transcription factor activity // inferred from electronic annotation /// 0005515 // protein binding // inferred from physical interaction	Apoptosis // GenMAPP	---	---	gb:NM_006147.2 /DB_XREF=gi:24497623 /GEN=IRF6 /TID=Hs2.11801.1 /CNT=59 /FEA=FLmRNA /TIER=ConsEnd /STK=0 /LL=3664 /UG=Hs.11801 /DEF=Homo sapiens interferon regulatory factor 6 (IRF6), mRNA. /PROD=interferon regulatory factor 6 /FL=gb:BC014852.1 gb:AF027292.1 gb:NM_006147.2
1552480_s_at	0.5	A	0.80542	-5.5	NC	0.767451	8.2	A	0.633789	Hs2.170121.1	gb:NM_080923.1 /DB_XREF=gi:18641365 /GEN=PTPRC /TID=Hs2.170121.1 /CNT=22 /FEA=FLmRNA /TIER=FL /STK=3 /LL=5788 /UG=Hs.170121 /DEF=Homo sapiens protein tyrosine phosphatase, receptor type, C (PTPRC), transcript variant 4, mRNA. /PROD=protein tyrosine phosphatase, receptor type, C,isoform 4 /FL=gb:NM_080923.1	NM_080923	Hs.170121	Hs.654514	chr1:198608225-198662332 (+) // 83.18 // q31.3	protein tyrosine phosphatase, receptor type, C	PTPRC	chr1q31-q32	ENSG00000081237	5788	B1ALS1 /// B1ALS2 /// B1ALS3 /// B4DSZ5 /// B4E0V3 /// P08575 /// Q0VAE8 /// Q5T9L9 /// Q5T9M0 /// Q5T9M2 /// Q5T9M3 /// Q5T9M4 /// Q5T9M5 /// Q6LDN6 /// Q6PJK7 /// Q6Q1P2 /// Q6QIM3 /// Q6QIN1 /// Q6QIN9 /// Q6QIQ5 /// Q6QIR3 /// Q8TD79 /// Q9H3X6	EC:3.1.3.48	126200 /// 151460 /// 608971 /// 609532	NP_002829 /// NP_563578 /// NP_563579 /// NP_563580	NM_002838 /// NM_080921 /// NM_080922 /// NM_080923	0000187 // activation of MAPK activity // inferred from electronic annotation /// 0001915 // negative regulation of T cell mediated cytotoxicity // inferred from sequence or structural similarity /// 0001916 // positive regulation of T cell mediated cytotoxicity // inferred from electronic annotation /// 0001960 // negative regulation of cytokine-mediated signaling pathway // inferred from sequen…	0005886 // plasma membrane // not recorded /// 0005887 // integral to plasma membrane // inferred from sequence or structural similarity /// 0005887 // integral to plasma membrane // inferred from electronic annotation /// 0005887 // integral to plasma membrane // traceable author statement /// 0005925 // focal adhesion // inferred from sequence or structural similarity /// 0009897 // external si…	0004721 // phosphoprotein phosphatase activity // inferred from electronic annotation /// 0004725 // protein tyrosine phosphatase activity // not recorded /// 0004725 // protein tyrosine phosphatase activity // inferred from direct assay /// 0004725 // protein tyrosine phosphatase activity // inferred from electronic annotation /// 0004872 // receptor activity // inferred from electronic annotati…	---	---	---	gb:NM_080923.1 /DB_XREF=gi:18641365 /GEN=PTPRC /TID=Hs2.170121.1 /CNT=22 /FEA=FLmRNA /TIER=FL /STK=3 /LL=5788 /UG=Hs.170121 /DEF=Homo sapiens protein tyrosine phosphatase, receptor type, C (PTPRC), transcript variant 4, mRNA. /PROD=protein tyrosine phosphatase, receptor type, C,isoform 4 /FL=gb:NM_080923.1
1552481_s_at	156.2	P	0.001953	-0.3	NC	0.975245	183.3	P	0.000244	Hs2.367638.1	gb:NM_006699.1 /DB_XREF=gi:5729912 /GEN=MAN1A2 /TID=Hs2.367638.1 /CNT=37 /FEA=FLmRNA /TIER=FL /STK=3 /LL=10905 /UG=Hs.367638 /DEF=Homo sapiens mannosidase, alpha, class 1A, member 2 (MAN1A2), mRNA. /PROD=mannosidase, alpha, class 1A, member 2 /FL=gb:NM_006699.1 gb:AF027156.1	NM_006699	Hs.367638	Hs.435938	chr1:117910070-118065941 (+) // 99.64 // p12	mannosidase, alpha, class 1A, member 2	MAN1A2	chr1p13	ENSG00000198162	10905	A6NLR2 /// B3KMI5 /// O60476 /// Q5T9E2 /// Q5T9E3 /// Q5T9E4	EC:3.2.1.113	604345	NP_006690	NM_006699	0006491 // N-glycan processing // traceable author statement /// 0007585 // respiratory gaseous exchange // inferred from electronic annotation /// 0008152 // metabolic process // inferred from electronic annotation /// 0009100 // glycoprotein metabolic process // inferred from electronic annotation /// 0048286 // lung alveolus development // inferred from electronic annotation	0000139 // Golgi membrane // inferred from electronic annotation /// 0005624 // membrane fraction // traceable author statement /// 0005794 // Golgi apparatus // inferred from electronic annotation /// 0016020 // membrane // inferred from electronic annotation /// 0016021 // integral to membrane // inferred from electronic annotation /// 0016021 // integral to membrane // traceable author stateme…	0004571 // mannosyl-oligosaccharide 1,2-alpha-mannosidase activity // inferred from electronic annotation /// 0004571 // mannosyl-oligosaccharide 1,2-alpha-mannosidase activity // traceable author statement /// 0005509 // calcium ion binding // inferred from electronic annotation /// 0016787 // hydrolase activity // inferred from electronic annotation /// 0016798 // hydrolase activity, acting on …	---	---	AAC26169.1 // span:37-56 // numtm:1 /// AAH63300.1 // span:37-56 // numtm:1 /// NP_006690.1 // span:37-56 // numtm:1	gb:NM_006699.1 /DB_XREF=gi:5729912 /GEN=MAN1A2 /TID=Hs2.367638.1 /CNT=37 /FEA=FLmRNA /TIER=FL /STK=3 /LL=10905 /UG=Hs.367638 /DEF=Homo sapiens mannosidase, alpha, class 1A, member 2 (MAN1A2), mRNA. /PROD=mannosidase, alpha, class 1A, member 2 /FL=gb:NM_006699.1 gb:AF027156.1
1552482_at	106	P	0.000244	-0.3	NC	0.925732	127.2	P	0.000244	Hs2.42656.1	gb:NM_025252.1 /DB_XREF=gi:23943873 /GEN=ALS2CR9 /TID=Hs2.42656.1 /CNT=17 /FEA=FLmRNA /TIER=FL /STK=3 /LL=65059 /UG=Hs.42656 /DEF=Homo sapiens amyotrophic lateral sclerosis 2 (juvenile) chromosome region, candidate 9 (ALS2CR9), mRNA. /PROD=amyotrophic lateral sclerosis 2 chromosomeregion candidate 9 /FL=gb:AB053311.1 gb:NM_025252.1	NM_025252	Hs.42656	Hs.471162	chr2:204309359-204400133 (-) // 95.39 // q33.2	Ras association (RalGDS/AF-6) and pleckstrin homology domains 1	RAPH1	chr2q33	ENSG00000173166	65059	C9J0R8 /// C9J164 /// C9JLG4 /// C9K0J5 /// Q70E73 /// Q8N8R9	---	609035	NP_976241 /// NP_998754	NM_203365 /// NM_213589	0007160 // cell-matrix adhesion // inferred from electronic annotation /// 0007165 // signal transduction // inferred from electronic annotation	0005634 // nucleus // inferred from direct assay /// 0005737 // cytoplasm // inferred from direct assay /// 0005737 // cytoplasm // inferred from electronic annotation /// 0005856 // cytoskeleton // inferred from electronic annotation /// 0005886 // plasma membrane // inferred from direct assay /// 0005886 // plasma membrane // inferred from electronic annotation /// 0016020 // membrane // inferr…	---	---	---	---	gb:NM_025252.1 /DB_XREF=gi:23943873 /GEN=ALS2CR9 /TID=Hs2.42656.1 /CNT=17 /FEA=FLmRNA /TIER=FL /STK=3 /LL=65059 /UG=Hs.42656 /DEF=Homo sapiens amyotrophic lateral sclerosis 2 (juvenile) chromosome region, candidate 9 (ALS2CR9), mRNA. /PROD=amyotrophic lateral sclerosis 2 chromosomeregion candidate 9 /FL=gb:AB053311.1 gb:NM_025252.1
1552484_at	52.5	A	0.601074	0	NC	0.5	42	A	0.633789	Hs2.334576.1	gb:NM_144775.1 /DB_XREF=gi:21426844 /GEN=SMCR8 /TID=Hs2.334576.1 /CNT=23 /FEA=FLmRNA /TIER=FL /STK=3 /LL=140775 /UG=Hs.334576 /DEF=Homo sapiens Smith-Magenis syndrome chromosome region, candidate 8 (SMCR8), mRNA. /PROD=Smith-Magenis syndrome chromosome region,candidate 8 /FL=gb:NM_144775.1 gb:AF467440.1	NM_144775	Hs.334576	Hs.592944	chr17:18218643-18226438 (+) // 99.49 // p11.2	Smith-Magenis syndrome chromosome region, candidate 8	SMCR8	chr17p11.2	ENSG00000176994	140775	B4DL51 /// Q8TEV9	---	---	NP_658988	NM_144775	---	---	---	---	---	---	gb:NM_144775.1 /DB_XREF=gi:21426844 /GEN=SMCR8 /TID=Hs2.334576.1 /CNT=23 /FEA=FLmRNA /TIER=FL /STK=3 /LL=140775 /UG=Hs.334576 /DEF=Homo sapiens Smith-Magenis syndrome chromosome region, candidate 8 (SMCR8), mRNA. /PROD=Smith-Magenis syndrome chromosome region,candidate 8 /FL=gb:NM_144775.1 gb:AF467440.1
1552485_at	1294.2	P	0.000244	-0.8	D	0.99998	1967.4	P	0.000244	Hs2.374554.2	gb:NM_171846.1 /DB_XREF=gi:26051232 /GEN=LACTB /TID=Hs2.374554.2 /CNT=14 /FEA=FLmRNA /TIER=FL /STK=3 /LL=114294 /UG=Hs.374554 /DEF=Homo sapiens lactamase, beta (LACTB), transcript variant 2, nuclear gene encoding mitochondrial protein, mRNA. /PROD=lactamase, beta isoform b /FL=gb:NM_171846.1	NM_171846	Hs.374554	Hs.410388	chr15:63414026-63422025 (+) // 86.16 // q22.2	lactamase, beta	LACTB	chr15q22.1	ENSG00000103642	114294	P83111	---	608440	NP_116246 /// NP_741982	NM_032857 /// NM_171846	---	0005739 // mitochondrion // inferred from electronic annotation	0016787 // hydrolase activity // inferred from electronic annotation	---	---	---	gb:NM_171846.1 /DB_XREF=gi:26051232 /GEN=LACTB /TID=Hs2.374554.2 /CNT=14 /FEA=FLmRNA /TIER=FL /STK=3 /LL=114294 /UG=Hs.374554 /DEF=Homo sapiens lactamase, beta (LACTB), transcript variant 2, nuclear gene encoding mitochondrial protein, mRNA. /PROD=lactamase, beta isoform b /FL=gb:NM_171846.1
1552486_s_at	1309.7	P	0.000244	-0.1	NC	0.5	1429.7	P	0.000244	Hs2.374554.2	gb:NM_171846.1 /DB_XREF=gi:26051232 /GEN=LACTB /TID=Hs2.374554.2 /CNT=14 /FEA=FLmRNA /TIER=FL /STK=3 /LL=114294 /UG=Hs.374554 /DEF=Homo sapiens lactamase, beta (LACTB), transcript variant 2, nuclear gene encoding mitochondrial protein, mRNA. /PROD=lactamase, beta isoform b /FL=gb:NM_171846.1	NM_171846	Hs.374554	Hs.410388	chr15:63414026-63422025 (+) // 86.16 // q22.2	lactamase, beta	LACTB	chr15q22.1	ENSG00000103642	114294	P83111	---	608440	NP_116246 /// NP_741982	NM_032857 /// NM_171846	---	0005739 // mitochondrion // inferred from electronic annotation	0016787 // hydrolase activity // inferred from electronic annotation	---	---	---	gb:NM_171846.1 /DB_XREF=gi:26051232 /GEN=LACTB /TID=Hs2.374554.2 /CNT=14 /FEA=FLmRNA /TIER=FL /STK=3 /LL=114294 /UG=Hs.374554 /DEF=Homo sapiens lactamase, beta (LACTB), transcript variant 2, nuclear gene encoding mitochondrial protein, mRNA. /PROD=lactamase, beta isoform b /FL=gb:NM_171846.1
1552487_a_at	18.8	P	0.023926	-0.4	NC	0.5	23.6	A	0.149658	Hs2.64025.1	gb:NM_001717.2 /DB_XREF=gi:19743791 /GEN=BNC /TID=Hs2.64025.1 /CNT=22 /FEA=FLmRNA /TIER=FL /STK=3 /LL=646 /UG=Hs.64025 /DEF=Homo sapiens basonuclin (BNC), mRNA. /PROD=basonuclin /FL=gb:NM_001717.2	NM_001717	Hs.64025	Hs.459153	chr15:83924628-83953468 (-) // 97.46 // q25.2	basonuclin 1	BNC1	chr15q25.2	ENSG00000169594	646	B7Z885 /// Q01954	---	601930	NP_001708	NM_001717	0006350 // transcription // inferred from electronic annotation /// 0008284 // positive regulation of cell proliferation // traceable author statement /// 0008544 // epidermis development // traceable author statement /// 0045449 // regulation of transcription // inferred from electronic annotation	0005622 // intracellular // inferred from electronic annotation /// 0005634 // nucleus // inferred from electronic annotation /// 0005634 // nucleus // traceable author statement /// 0005737 // cytoplasm // inferred from electronic annotation	0003677 // DNA binding // inferred from electronic annotation /// 0003700 // transcription factor activity // traceable author statement /// 0008270 // zinc ion binding // inferred from electronic annotation /// 0046872 // metal ion binding // inferred from electronic annotation	---	---	---	gb:NM_001717.2 /DB_XREF=gi:19743791 /GEN=BNC /TID=Hs2.64025.1 /CNT=22 /FEA=FLmRNA /TIER=FL /STK=3 /LL=646 /UG=Hs.64025 /DEF=Homo sapiens basonuclin (BNC), mRNA. /PROD=basonuclin /FL=gb:NM_001717.2
1552489_s_at	237	P	0.000732	1.9	I	4.6e-05	72.3	P	0.001221	Hs2.63085.1	gb:NM_033066.1 /DB_XREF=gi:14780901 /GEN=MPP4 /TID=Hs2.63085.1 /CNT=16 /FEA=FLmRNA /TIER=FL /STK=3 /LL=58538 /UG=Hs.63085 /DEF=Homo sapiens membrane protein, palmitoylated 4 (MAGUK p55 subfamily member 4) (MPP4), mRNA. /PROD=membrane protein, palmitoylated 4 (MAGUK p55subfamily member 4) /FL=gb:AF316032.1 gb:NM_033066.1	NM_033066	Hs.63085	Hs.63085	chr2:202509599-202563420 (-) // 97.06 // q33.1	membrane protein, palmitoylated 4 (MAGUK p55 subfamily member 4)	MPP4	chr2q33.2	ENSG00000082126	58538	A2RU80 /// B4DQ17 /// B4DQT4 /// B4DUF3 /// B7WP43 /// B7ZM19 /// C9IZK4 /// C9K002 /// Q96JB8	---	606575	NP_149055	NM_033066	---	0005737 // cytoplasm // inferred from electronic annotation	0005515 // protein binding // inferred from physical interaction /// 0005515 // protein binding // inferred from electronic annotation	---	IPR011511 // Variant SH3 // 0.0046	---	gb:NM_033066.1 /DB_XREF=gi:14780901 /GEN=MPP4 /TID=Hs2.63085.1 /CNT=16 /FEA=FLmRNA /TIER=FL /STK=3 /LL=58538 /UG=Hs.63085 /DEF=Homo sapiens membrane protein, palmitoylated 4 (MAGUK p55 subfamily member 4) (MPP4), mRNA. /PROD=membrane protein, palmitoylated 4 (MAGUK p55subfamily member 4) /FL=gb:AF316032.1 gb:NM_033066.1
1552490_at	100.5	P	0.00415	0	NC	0.645558	102.2	P	0.000244	Hs2.164285.1	gb:NM_145315.2 /DB_XREF=gi:21918871 /GEN=LACE1 /TID=Hs2.164285.1 /CNT=16 /FEA=FLmRNA /TIER=FL /STK=3 /LL=246269 /UG=Hs.164285 /DEF=Homo sapiens lactation elevated 1 (LACE1), mRNA. /PROD=lactation elevated 1 /FL=gb:AF520418.1 gb:NM_145315.2 gb:BC018445.1	NM_145315	Hs.164285	Hs.259666	chr6:108616097-108844258 (+) // 99.25 // q21	lactation elevated 1	LACE1	chr6q22.1	ENSG00000135537	246269	A6PVM0 /// A6ZJA2 /// Q8WV93	---	---	NP_660358	NM_145315	---	0005739 // mitochondrion // inferred from electronic annotation	0000166 // nucleotide binding // inferred from electronic annotation /// 0005524 // ATP binding // inferred from electronic annotation	---	---	---	gb:NM_145315.2 /DB_XREF=gi:21918871 /GEN=LACE1 /TID=Hs2.164285.1 /CNT=16 /FEA=FLmRNA /TIER=FL /STK=3 /LL=246269 /UG=Hs.164285 /DEF=Homo sapiens lactation elevated 1 (LACE1), mRNA. /PROD=lactation elevated 1 /FL=gb:AF520418.1 gb:NM_145315.2 gb:BC018445.1
1552491_at	32.2	A	0.398926	0.6	NC	0.60871	19.5	A	0.303711	Hs2.9270.1	gb:NM_033261.2 /DB_XREF=gi:21361855 /GEN=IDI2 /TID=Hs2.9270.1 /CNT=11 /FEA=FLmRNA /TIER=FL /STK=3 /LL=91734 /UG=Hs.9270 /DEF=Homo sapiens diphosphate dimethylallyl diphosphate isomerase 2 (IDI2), mRNA. /PROD=diphosphate dimethylallyl diphosphate isomerase2 /FL=gb:NM_033261.2 gb:BC017778.1 gb:AF271725.1	NM_033261	Hs.9270	Hs.591325	chr10:1064853-1070686 (-) // 93.9 // p15.3	isopentenyl-diphosphate delta isomerase 2	IDI2	chr10p15.3	---	91734	Q9BXS1	EC:5.3.3.2	---	NP_150286	NM_033261	0006694 // steroid biosynthetic process // inferred from electronic annotation /// 0006695 // cholesterol biosynthetic process // inferred from electronic annotation /// 0008299 // isoprenoid biosynthetic process // inferred from electronic annotation /// 0008610 // lipid biosynthetic process // inferred from electronic annotation /// 0016117 // carotenoid biosynthetic process // inferred from el…	0005777 // peroxisome // inferred from electronic annotation /// 0005829 // cytosol // not recorded	0004452 // isopentenyl-diphosphate delta-isomerase activity // inferred from electronic annotation /// 0016787 // hydrolase activity // inferred from electronic annotation /// 0016853 // isomerase activity // inferred from electronic annotation /// 0046872 // metal ion binding // inferred from electronic annotation	---	---	---	gb:NM_033261.2 /DB_XREF=gi:21361855 /GEN=IDI2 /TID=Hs2.9270.1 /CNT=11 /FEA=FLmRNA /TIER=FL /STK=3 /LL=91734 /UG=Hs.9270 /DEF=Homo sapiens diphosphate dimethylallyl diphosphate isomerase 2 (IDI2), mRNA. /PROD=diphosphate dimethylallyl diphosphate isomerase2 /FL=gb:NM_033261.2 gb:BC017778.1 gb:AF271725.1
1552493_s_at	4	A	0.865479	0.2	NC	0.5	7.1	A	0.665527	Hs2.377912.1	gb:NM_000497.2 /DB_XREF=gi:13904852 /GEN=CYP11B1 /TID=Hs2.377912.1 /CNT=15 /FEA=FLmRNA /TIER=FL /STK=3 /LL=1584 /UG=Hs.377912 /DEF=Homo sapiens cytochrome P450, family 11, subfamily B, polypeptide 1 (CYP11B1), nuclear gene encoding mitochondrial protein, mRNA. /PROD=cytochrome P450, subfamily XIB (steroid11-beta-hydroxylase), polypeptide 1 precursor /FL=gb:AF478474.1 gb:NM_000497.2	NM_000497	Hs.377912	Hs.184927	chr8:143954653-143961236 (-) // 99.08 // q24.3	cytochrome P450, family 11, subfamily B, polypeptide 1	CYP11B1	chr8q21	ENSG00000160882	1584	P15538 /// Q4VAQ9 /// Q4VAR0 /// Q8N9P8 /// Q8TDD0 /// Q8TE38 /// Q8TE39 /// Q8TE40	EC:1.14.15.4	103900 /// 202010 /// 610613	NP_000488 /// NP_001021384	NM_000497 /// NM_001026213	0006629 // lipid metabolic process // inferred from electronic annotation /// 0006694 // steroid biosynthetic process // not recorded /// 0006694 // steroid biosynthetic process // inferred from electronic annotation /// 0006700 // C21-steroid hormone biosynthetic process // inferred from direct assay /// 0006950 // response to stress // traceable author statement /// 0006955 // immune response /…	0005739 // mitochondrion // inferred from direct assay /// 0005739 // mitochondrion // inferred from electronic annotation /// 0005743 // mitochondrial inner membrane // inferred by curator /// 0005743 // mitochondrial inner membrane // traceable author statement /// 0016020 // membrane // inferred from electronic annotation /// 0031966 // mitochondrial membrane // inferred from electronic annota…	0004497 // monooxygenase activity // inferred from electronic annotation /// 0004507 // steroid 11-beta-monooxygenase activity // inferred from direct assay /// 0004507 // steroid 11-beta-monooxygenase activity // inferred from mutant phenotype /// 0004507 // steroid 11-beta-monooxygenase activity // inferred from electronic annotation /// 0005506 // iron ion binding // inferred from electronic a…	---	---	---	gb:NM_000497.2 /DB_XREF=gi:13904852 /GEN=CYP11B1 /TID=Hs2.377912.1 /CNT=15 /FEA=FLmRNA /TIER=FL /STK=3 /LL=1584 /UG=Hs.377912 /DEF=Homo sapiens cytochrome P450, family 11, subfamily B, polypeptide 1 (CYP11B1), nuclear gene encoding mitochondrial protein, mRNA. /PROD=cytochrome P450, subfamily XIB (steroid11-beta-hydroxylase), polypeptide 1 precursor /FL=gb:AF478474.1 gb:NM_000497.2
1552494_at	47.7	A	0.303711	0.3	NC	0.124552	41.8	A	0.366211	Hs2.254211.1	gb:NM_138572.1 /DB_XREF=gi:20070377 /GEN=LOC135763 /TID=Hs2.254211.1 /CNT=12 /FEA=FLmRNA /TIER=FL /STK=3 /LL=135763 /UG=Hs.254211 /DEF=Homo sapiens taube nuss (LOC135763), mRNA. /PROD=taube nuss /FL=gb:NM_138572.1	NM_138572	Hs.254211	Hs.520122	chr6:42018263-42055200 (+) // 88.37 // p21.1	TAF8 RNA polymerase II, TATA box binding protein (TBP)-associated factor, 43kDa	TAF8	chr6p21.1	ENSG00000137413	129685	B4DZU5 /// B5ME22 /// C9J7M8 /// C9J856 /// Q7Z7C8	---	609514	NP_612639	NM_138572	0001833 // inner cell mass cell proliferation // inferred from electronic annotation /// 0006350 // transcription // inferred from electronic annotation /// 0007275 // multicellular organismal development // inferred from electronic annotation /// 0030154 // cell differentiation // inferred from electronic annotation /// 0045449 // regulation of transcription // inferred from electronic annotatio…	0005634 // nucleus // inferred from direct assay /// 0005634 // nucleus // inferred from electronic annotation /// 0005669 // transcription factor TFIID complex // inferred from direct assay /// 0005737 // cytoplasm // inferred from electronic annotation /// 0048471 // perinuclear region of cytoplasm // inferred from direct assay	0003677 // DNA binding // inferred from electronic annotation /// 0005515 // protein binding // inferred from direct assay /// 0005515 // protein binding // inferred from physical interaction /// 0016563 // transcription activator activity // inferred from direct assay	---	---	---	gb:NM_138572.1 /DB_XREF=gi:20070377 /GEN=LOC135763 /TID=Hs2.254211.1 /CNT=12 /FEA=FLmRNA /TIER=FL /STK=3 /LL=135763 /UG=Hs.254211 /DEF=Homo sapiens taube nuss (LOC135763), mRNA. /PROD=taube nuss /FL=gb:NM_138572.1
1552496_a_at	92.1	P	0.005859	0.3	NC	0.004073	58.9	P	0.018555	Hs2.33010.1	gb:NM_015198.1 /DB_XREF=gi:24308020 /GEN=COBL /TID=Hs2.33010.1 /CNT=21 /FEA=FLmRNA /TIER=FL /STK=3 /LL=23242 /UG=Hs.33010 /DEF=Homo sapiens KIAA0633 protein (COBL), mRNA. /PROD=KIAA0633 protein /FL=gb:NM_015198.1	NM_015198	Hs.33010	Hs.99141	chr7:51084978-51103652 (-) // 92.11 // p12.1	cordon-bleu homolog (mouse)	COBL	chr7p12.1	ENSG00000106078	23242	A4D257 /// B4DF11 /// B7ZLW9 /// B9EGF8 /// C9J9X1 /// O75128 /// Q8TCM1	---	610317	NP_056013	NM_015198	0001843 // neural tube closure // inferred from electronic annotation	---	0005515 // protein binding // inferred from electronic annotation	---	---	---	gb:NM_015198.1 /DB_XREF=gi:24308020 /GEN=COBL /TID=Hs2.33010.1 /CNT=21 /FEA=FLmRNA /TIER=FL /STK=3 /LL=23242 /UG=Hs.33010 /DEF=Homo sapiens KIAA0633 protein (COBL), mRNA. /PROD=KIAA0633 protein /FL=gb:NM_015198.1
1552497_a_at	87.7	A	0.095215	0.5	NC	0.747149	54.3	P	0.046143	Hs2.293286.1	gb:NM_052931.2 /DB_XREF=gi:19924170 /GEN=KALI /TID=Hs2.293286.1 /CNT=13 /FEA=FLmRNA /TIER=FL /STK=3 /LL=114836 /UG=Hs.293286 /DEF=Homo sapiens activating NK receptor (KALI), mRNA. /PROD=activating NK receptor precursor /FL=gb:NM_052931.2	NM_052931	Hs.293286	Hs.492348	chr1:160455620-160493042 (-) // 51.96 // q23.2	SLAM family member 6	SLAMF6	chr1q23.2	ENSG00000162739	114836	B2R8X8 /// B4E1U5 /// B7Z6A7 /// Q5TAS6 /// Q96DU3	---	606446	NP_001171643 /// NP_001171644 /// NP_001171645 /// NP_443163	NM_001184714 /// NM_001184715 /// NM_001184716 /// NM_052931	---	0005886 // plasma membrane // inferred from electronic annotation /// 0016020 // membrane // inferred from electronic annotation /// 0016021 // integral to membrane // inferred from electronic annotation	0004872 // receptor activity // inferred from electronic annotation	---	IPR013106 // Immunoglobulin V-set // 0.0020	CAC59749.1 // span:226-248 // numtm:1 /// NP_443163.1 // span:226-248 // numtm:1	gb:NM_052931.2 /DB_XREF=gi:19924170 /GEN=KALI /TID=Hs2.293286.1 /CNT=13 /FEA=FLmRNA /TIER=FL /STK=3 /LL=114836 /UG=Hs.293286 /DEF=Homo sapiens activating NK receptor (KALI), mRNA. /PROD=activating NK receptor precursor /FL=gb:NM_052931.2
1552498_at	62.7	P	0.01416	0.7	NC	0.138386	29.5	A	0.067627	Hs2.195041.1	gb:NM_145238.1 /DB_XREF=gi:21955123 /GEN=ZNF31 /TID=Hs2.195041.1 /CNT=12 /FEA=FLmRNA /TIER=FL /STK=3 /LL=7579 /UG=Hs.195041 /DEF=Homo sapiens zinc finger protein 31 (KOX 29) (ZNF31), mRNA. /PROD=zinc finger protein 31 /FL=gb:BC008827.1 gb:NM_145238.1	NM_145238	Hs.195041	Hs.442705	chr1:33938241-33961992 (+) // 93.3 // p35.1	zinc finger and SCAN domain containing 20	ZSCAN20	chr1p34.3	ENSG00000121903	7579	A6NJN6 /// P17040	---	611315	NP_660281	NM_145238	0006350 // transcription // inferred from electronic annotation /// 0006355 // regulation of transcription, DNA-dependent // inferred from electronic annotation /// 0045449 // regulation of transcription // inferred from electronic annotation	0005622 // intracellular // inferred from electronic annotation /// 0005634 // nucleus // inferred from direct assay /// 0005634 // nucleus // inferred from electronic annotation /// 0005730 // nucleolus // inferred from direct assay /// 0005739 // mitochondrion // inferred from direct assay	0003676 // nucleic acid binding // inferred from electronic annotation /// 0003677 // DNA binding // inferred from electronic annotation /// 0003700 // transcription factor activity // inferred from electronic annotation /// 0008270 // zinc ion binding // inferred from electronic annotation /// 0046872 // metal ion binding // inferred from electronic annotation	---	---	---	gb:NM_145238.1 /DB_XREF=gi:21955123 /GEN=ZNF31 /TID=Hs2.195041.1 /CNT=12 /FEA=FLmRNA /TIER=FL /STK=3 /LL=7579 /UG=Hs.195041 /DEF=Homo sapiens zinc finger protein 31 (KOX 29) (ZNF31), mRNA. /PROD=zinc finger protein 31 /FL=gb:BC008827.1 gb:NM_145238.1
1552499_a_at	65.3	P	0.00415	0.1	NC	0.467656	64.9	P	0.00293	Hs2.195041.1	gb:NM_145238.1 /DB_XREF=gi:21955123 /GEN=ZNF31 /TID=Hs2.195041.1 /CNT=12 /FEA=FLmRNA /TIER=FL /STK=3 /LL=7579 /UG=Hs.195041 /DEF=Homo sapiens zinc finger protein 31 (KOX 29) (ZNF31), mRNA. /PROD=zinc finger protein 31 /FL=gb:BC008827.1 gb:NM_145238.1	NM_145238	Hs.195041	Hs.442705	chr1:33938241-33961992 (+) // 93.3 // p35.1	zinc finger and SCAN domain containing 20	ZSCAN20	chr1p34.3	ENSG00000121903	7579	A6NJN6 /// P17040	---	611315	NP_660281	NM_145238	0006350 // transcription // inferred from electronic annotation /// 0006355 // regulation of transcription, DNA-dependent // inferred from electronic annotation /// 0045449 // regulation of transcription // inferred from electronic annotation	0005622 // intracellular // inferred from electronic annotation /// 0005634 // nucleus // inferred from direct assay /// 0005634 // nucleus // inferred from electronic annotation /// 0005730 // nucleolus // inferred from direct assay /// 0005739 // mitochondrion // inferred from direct assay	0003676 // nucleic acid binding // inferred from electronic annotation /// 0003677 // DNA binding // inferred from electronic annotation /// 0003700 // transcription factor activity // inferred from electronic annotation /// 0008270 // zinc ion binding // inferred from electronic annotation /// 0046872 // metal ion binding // inferred from electronic annotation	---	---	---	gb:NM_145238.1 /DB_XREF=gi:21955123 /GEN=ZNF31 /TID=Hs2.195041.1 /CNT=12 /FEA=FLmRNA /TIER=FL /STK=3 /LL=7579 /UG=Hs.195041 /DEF=Homo sapiens zinc finger protein 31 (KOX 29) (ZNF31), mRNA. /PROD=zinc finger protein 31 /FL=gb:BC008827.1 gb:NM_145238.1
1552501_a_at	13.2	A	0.72583	-1.5	NC	0.570859	32	A	0.533936	Hs2.160954.1	gb:NM_170699.1 /DB_XREF=gi:24850108 /GEN=GPBAR1 /TID=Hs2.160954.1 /CNT=12 /FEA=FLmRNA /TIER=FL /STK=3 /LL=151306 /UG=Hs.160954 /DEF=Homo sapiens G protein-coupled bile acid receptor 1 (GPBAR1), mRNA. /PROD=G-protein coupled bile acid receptor BG37 /FL=gb:NM_170699.1 gb:AB089307.1 gb:BC033625.1	NM_170699	Hs.160954	Hs.160954	chr2:219125751-219128582 (+) // 91.71 // q35	G protein-coupled bile acid receptor 1	GPBAR1	chr2q35	ENSG00000179921	151306	B3KV35 /// Q8TDU6	---	610147	NP_001070659 /// NP_001070662 /// NP_733800	NM_001077191 /// NM_001077194 /// NM_170699	0007165 // signal transduction // inferred from electronic annotation /// 0007186 // G-protein coupled receptor protein signaling pathway // inferred from electronic annotation	0005886 // plasma membrane // inferred from electronic annotation /// 0016020 // membrane // inferred from electronic annotation /// 0016021 // integral to membrane // inferred from electronic annotation	0004871 // signal transducer activity // inferred from electronic annotation /// 0004872 // receptor activity // inferred from electronic annotation /// 0004930 // G-protein coupled receptor activity // inferred from electronic annotation	---	IPR000276 // Rhodopsin-like GPCR superfamily // 8.1E-8	BAG53647.1 // span:18-40,53-75,85-107,128-150,165-187,229-251,261-283 // numtm:7 /// AAH33625.1 // span:18-40,53-75,85-107,128-150,165-187,229-251,261-283 // numtm:7 /// NP_733800.1 // span:18-40,53-75,85-107,128-150,165-187,229-251,261-283 // numtm:7 /// NP_001070662.1 // span:18-40,53-75,85-107,128-150,165-187,229-251,261-283 // numtm:7 /// NP_001070659.1 // span:18-40,53-75,85-107,128-150,165-…	gb:NM_170699.1 /DB_XREF=gi:24850108 /GEN=GPBAR1 /TID=Hs2.160954.1 /CNT=12 /FEA=FLmRNA /TIER=FL /STK=3 /LL=151306 /UG=Hs.160954 /DEF=Homo sapiens G protein-coupled bile acid receptor 1 (GPBAR1), mRNA. /PROD=G-protein coupled bile acid receptor BG37 /FL=gb:NM_170699.1 gb:AB089307.1 gb:BC033625.1
1552502_s_at	73.6	P	0.010742	-0.4	NC	0.900148	104.4	P	0.010742	Hs2.433304.1	gb:NM_017821.2 /DB_XREF=gi:24497630 /GEN=RHBDL2 /TID=Hs2.433304.1 /CNT=11 /FEA=FLmRNA /TIER=FL /STK=3 /LL=54933 /UG=Hs.433304 /DEF=Homo sapiens rhomboid, veinlet-like 2 (Drosophila) (RHBDL2), mRNA. /PROD=rhomboid-related protein 2 /FL=gb:NM_017821.2 gb:AY126343.1	NM_017821	Hs.433304	Hs.524626	chr1:39351840-39392270 (-) // 62.18 // p34.3	rhomboid, veinlet-like 2 (Drosophila)	RHBDL2	chr1p34.3	ENSG00000158315	54933	B3KUN4 /// B7Z1Y9 /// Q9NX52	EC:3.4.21.105	608962	NP_060291	NM_017821	0007165 // signal transduction // inferred from electronic annotation	0016020 // membrane // inferred from electronic annotation /// 0016021 // integral to membrane // inferred from electronic annotation	0004252 // serine-type endopeptidase activity // inferred from electronic annotation /// 0008233 // peptidase activity // inferred from electronic annotation /// 0008236 // serine-type peptidase activity // inferred from electronic annotation /// 0016787 // hydrolase activity // inferred from electronic annotation	---	---	AAI37109.1 // span:73-92,159-177,182-204,211-233,243-265,278-300 // numtm:6 /// AAI37111.1 // span:73-92,159-177,182-204,211-233,243-265,278-300 // numtm:6 /// BAG53496.1 // span:136-158,198-220,227-244,249-271,278-300,310-332,345-367 // numtm:7 /// BAH11675.1 // span:149-171,211-233,240-257,262-284,291-313,323-345,358-380 // numtm:7 /// AAM95697.1 // span:73-92,159-177,182-204,211-233,243-265,27…	gb:NM_017821.2 /DB_XREF=gi:24497630 /GEN=RHBDL2 /TID=Hs2.433304.1 /CNT=11 /FEA=FLmRNA /TIER=FL /STK=3 /LL=54933 /UG=Hs.433304 /DEF=Homo sapiens rhomboid, veinlet-like 2 (Drosophila) (RHBDL2), mRNA. /PROD=rhomboid-related protein 2 /FL=gb:NM_017821.2 gb:AY126343.1
1552503_at	70.2	A	0.27417	0.5	NC	0.069813	49.4	A	0.5	Hs2.334634.1	gb:NM_032863.1 /DB_XREF=gi:14249599 /TID=Hs2.334634.1 /CNT=9 /FEA=FLmRNA /TIER=FL /STK=3 /LL=84949 /UG_GENE=FLJ14927 /UG=Hs.334634 /UG_TITLE=hypothetical protein FLJ14927 /DEF=Homo sapiens hypothetical protein FLJ14927 (FLJ14927), mRNA. /FL=gb:NM_032863.1	NM_032863	Hs.334634	Hs.369448	chr4:79176420-79240807 (+) // 96.4 // q21.21	Fraser syndrome 1	FRAS1	chr4q21.21	---	80144	A2RRR8 /// A2RRR9 /// Q05CW8 /// Q4W596 /// Q69YV4 /// Q6AI26 /// Q86XX4	---	219000 /// 607830	NP_001159605 /// NP_079350	NM_001166133 /// NM_025074	0002009 // morphogenesis of an epithelium // inferred from electronic annotation /// 0007154 // cell communication // inferred from electronic annotation /// 0015031 // protein transport // inferred from electronic annotation /// 0043588 // skin development // inferred from electronic annotation	0005604 // basement membrane // inferred from electronic annotation /// 0005886 // plasma membrane // inferred from electronic annotation /// 0016020 // membrane // inferred from electronic annotation /// 0016021 // integral to membrane // inferred from electronic annotation	0046872 // metal ion binding // inferred from electronic annotation	---	---	---	gb:NM_032863.1 /DB_XREF=gi:14249599 /TID=Hs2.334634.1 /CNT=9 /FEA=FLmRNA /TIER=FL /STK=3 /LL=84949 /UG_GENE=FLJ14927 /UG=Hs.334634 /UG_TITLE=hypothetical protein FLJ14927 /DEF=Homo sapiens hypothetical protein FLJ14927 (FLJ14927), mRNA. /FL=gb:NM_032863.1
1552504_a_at	51.5	A	0.129639	-0.2	NC	0.725952	43.4	A	0.095215	Hs2.182081.1	gb:NM_032430.1 /DB_XREF=gi:24308325 /GEN=KIAA1811 /TID=Hs2.182081.1 /CNT=8 /FEA=FLmRNA /TIER=FL /STK=3 /LL=84446 /UG=Hs.182081 /DEF=Homo sapiens KIAA1811 protein (KIAA1811), mRNA. /PROD=KIAA1811 protein /FL=gb:AF479827.1 gb:NM_032430.1	NM_032430	Hs.182081	Hs.182081	chr19:55795533-55823960 (+) // 96.47 // q13.42	BR serine/threonine kinase 1	BRSK1	chr19q13.4	ENSG00000160469	84446	B3KWF8 /// Q8TDC3	EC:2.7.11.1	609235	NP_115806	NM_032430	0006468 // protein amino acid phosphorylation // inferred from direct assay /// 0006468 // protein amino acid phosphorylation // inferred from electronic annotation /// 0006974 // response to DNA damage stimulus // inferred from direct assay /// 0009411 // response to UV // inferred from direct assay /// 0010212 // response to ionizing radiation // inferred from direct assay /// 0030010 // establ…	0005634 // nucleus // inferred from direct assay /// 0005634 // nucleus // inferred from electronic annotation /// 0005730 // nucleolus // inferred from direct assay /// 0005737 // cytoplasm // inferred from direct assay /// 0005737 // cytoplasm // inferred from electronic annotation /// 0005886 // plasma membrane // inferred from direct assay /// 0030054 // cell junction // inferred from direct …	0000166 // nucleotide binding // inferred from electronic annotation /// 0000287 // magnesium ion binding // inferred from direct assay /// 0004672 // protein kinase activity // inferred from electronic annotation /// 0004674 // protein serine/threonine kinase activity // inferred from direct assay /// 0004674 // protein serine/threonine kinase activity // inferred from electronic annotation /// …	---	---	---	gb:NM_032430.1 /DB_XREF=gi:24308325 /GEN=KIAA1811 /TID=Hs2.182081.1 /CNT=8 /FEA=FLmRNA /TIER=FL /STK=3 /LL=84446 /UG=Hs.182081 /DEF=Homo sapiens KIAA1811 protein (KIAA1811), mRNA. /PROD=KIAA1811 protein /FL=gb:AF479827.1 gb:NM_032430.1
1552506_at	12	A	0.665527	-1.9	NC	0.736659	37.2	A	0.466064	Hs2.373527.1	gb:NM_173689.1 /DB_XREF=gi:27735144 /TID=Hs2.373527.1 /CNT=8 /FEA=FLmRNA /TIER=FL /STK=3 /LL=286204 /UG_GENE=FLJ38464 /UG=Hs.373527 /UG_TITLE=hypothetical protein FLJ38464 /DEF=Homo sapiens hypothetical protein FLJ38464 (FLJ38464), mRNA. /FL=gb:NM_173689.1	NM_173689	Hs.373527	Hs.710092	chr9:126136079-126141032 (+) // 94.78 // q33.3	crumbs homolog 2 (Drosophila)	CRB2	chr9q33.3	ENSG00000148204	286204	Q0QD46 /// Q5IJ48 /// Q8N930	---	609720	NP_775960	NM_173689	---	0005576 // extracellular region // inferred from electronic annotation /// 0005886 // plasma membrane // inferred from electronic annotation /// 0016020 // membrane // inferred from electronic annotation /// 0016021 // integral to membrane // inferred from electronic annotation	0005509 // calcium ion binding // inferred from electronic annotation	---	IPR012679 // Laminin G, subdomain 1 // 1.2E-4	NP_775960.4 // span:13-35,1225-1247 // numtm:2	gb:NM_173689.1 /DB_XREF=gi:27735144 /TID=Hs2.373527.1 /CNT=8 /FEA=FLmRNA /TIER=FL /STK=3 /LL=286204 /UG_GENE=FLJ38464 /UG=Hs.373527 /UG_TITLE=hypothetical protein FLJ38464 /DEF=Homo sapiens hypothetical protein FLJ38464 (FLJ38464), mRNA. /FL=gb:NM_173689.1
1552507_at	45.7	A	0.27417	0.8	NC	0.019624	27.9	A	0.5	Hs2.348522.1	gb:NM_080671.1 /DB_XREF=gi:18087850 /GEN=KCNE4 /TID=Hs2.348522.1 /CNT=13 /FEA=FLmRNA /TIER=FL /STK=3 /LL=23704 /UG=Hs.348522 /DEF=Homo sapiens potassium voltage-gated channel, Isk-related family, member 4 (KCNE4), mRNA. /PROD=potassium voltage-gated channel, Isk-relatedfamily, member 4 /FL=gb:BC014429.1 gb:AY065987.1 gb:NM_080671.1	NM_080671	Hs.348522	Hs.348522	chr2:223916919-223919608 (+) // 91.69 // q36.1	potassium voltage-gated channel, Isk-related family, member 4	KCNE4	chr2q36.3	ENSG00000152049	23704	A5H1P5 /// B7Z275 /// Q2N1I0 /// Q8WWG9	---	607775	NP_542402	NM_080671	0006810 // transport // inferred from electronic annotation /// 0006811 // ion transport // inferred from electronic annotation /// 0006813 // potassium ion transport // inferred from electronic annotation	0016020 // membrane // inferred from electronic annotation /// 0016021 // integral to membrane // inferred from electronic annotation	0005216 // ion channel activity // inferred from electronic annotation /// 0005244 // voltage-gated ion channel activity // inferred from electronic annotation /// 0005249 // voltage-gated potassium channel activity // inferred from electronic annotation /// 0005267 // potassium channel activity // inferred from electronic annotation	---	IPR000369 // Slow voltage-gated potassium channel // 1.2E-4	AAH14429.1 // span:36-58 // numtm:1 /// AAL49979.1 // span:36-58 // numtm:1 /// NP_542402.2 // span:36-58 // numtm:1	gb:NM_080671.1 /DB_XREF=gi:18087850 /GEN=KCNE4 /TID=Hs2.348522.1 /CNT=13 /FEA=FLmRNA /TIER=FL /STK=3 /LL=23704 /UG=Hs.348522 /DEF=Homo sapiens potassium voltage-gated channel, Isk-related family, member 4 (KCNE4), mRNA. /PROD=potassium voltage-gated channel, Isk-relatedfamily, member 4 /FL=gb:BC014429.1 gb:AY065987.1 gb:NM_080671.1
1552508_at	23.3	A	0.303711	0.2	NC	0.5	18.8	A	0.398926	Hs2.348522.1	gb:NM_080671.1 /DB_XREF=gi:18087850 /GEN=KCNE4 /TID=Hs2.348522.1 /CNT=13 /FEA=FLmRNA /TIER=ConsEnd /STK=0 /LL=23704 /UG=Hs.348522 /DEF=Homo sapiens potassium voltage-gated channel, Isk-related family, member 4 (KCNE4), mRNA. /PROD=potassium voltage-gated channel, Isk-relatedfamily, member 4 /FL=gb:BC014429.1 gb:AY065987.1 gb:NM_080671.1	NM_080671	Hs.348522	Hs.348522	chr2:223916919-223919608 (+) // 91.69 // q36.1	potassium voltage-gated channel, Isk-related family, member 4	KCNE4	chr2q36.3	ENSG00000152049	23704	A5H1P5 /// B7Z275 /// Q2N1I0 /// Q8WWG9	---	607775	NP_542402	NM_080671	0006810 // transport // inferred from electronic annotation /// 0006811 // ion transport // inferred from electronic annotation /// 0006813 // potassium ion transport // inferred from electronic annotation	0016020 // membrane // inferred from electronic annotation /// 0016021 // integral to membrane // inferred from electronic annotation	0005216 // ion channel activity // inferred from electronic annotation /// 0005244 // voltage-gated ion channel activity // inferred from electronic annotation /// 0005249 // voltage-gated potassium channel activity // inferred from electronic annotation /// 0005267 // potassium channel activity // inferred from electronic annotation	---	IPR000369 // Slow voltage-gated potassium channel // 1.2E-4	NP_542402.2 // span:36-58 // numtm:1	gb:NM_080671.1 /DB_XREF=gi:18087850 /GEN=KCNE4 /TID=Hs2.348522.1 /CNT=13 /FEA=FLmRNA /TIER=ConsEnd /STK=0 /LL=23704 /UG=Hs.348522 /DEF=Homo sapiens potassium voltage-gated channel, Isk-related family, member 4 (KCNE4), mRNA. /PROD=potassium voltage-gated channel, Isk-relatedfamily, member 4 /FL=gb:BC014429.1 gb:AY065987.1 gb:NM_080671.1
1552509_a_at	11.7	A	0.366211	2.6	NC	0.105663	1.6	A	0.5	Hs2.147313.1	gb:NM_145273.1 /DB_XREF=gi:21687217 /TID=Hs2.147313.1 /CNT=12 /FEA=FLmRNA /TIER=FL /STK=3 /LL=146894 /UG_GENE=LOC146894 /UG=Hs.147313 /UG_TITLE=similar to CMRF35 antigen precursor (CMRF-35) /DEF=Homo sapiens similar to CMRF35 antigen precursor (CMRF-35) (LOC146894), mRNA. /FL=gb:BC025395.1 gb:NM_145273.1	NM_145273	Hs.147313	Hs.147313	chr17:41924546-41940871 (+) // 71.71 // q21.31	CD300 molecule-like family member g	CD300LG	chr17q21.31	ENSG00000161649	146894	B4DNY5 /// Q6UXG3	---	610520	NP_001161794 /// NP_001161795 /// NP_001161796 /// NP_660316	NM_001168322 /// NM_001168323 /// NM_001168324 /// NM_145273	0006955 // immune response // inferred from electronic annotation	0005768 // endosome // inferred from electronic annotation /// 0005886 // plasma membrane // inferred from electronic annotation /// 0016020 // membrane // inferred from electronic annotation /// 0016021 // integral to membrane // inferred from electronic annotation /// 0016323 // basolateral plasma membrane // inferred from electronic annotation /// 0016324 // apical plasma membrane // inferred …	0004872 // receptor activity // inferred from electronic annotation	---	---	AAH25395.1 // span:252-274 // numtm:1 /// AAQ88730.1 // span:252-274 // numtm:1 /// NP_660316.2 // span:252-274 // numtm:1	gb:NM_145273.1 /DB_XREF=gi:21687217 /TID=Hs2.147313.1 /CNT=12 /FEA=FLmRNA /TIER=FL /STK=3 /LL=146894 /UG_GENE=LOC146894 /UG=Hs.147313 /UG_TITLE=similar to CMRF35 antigen precursor (CMRF-35) /DEF=Homo sapiens similar to CMRF35 antigen precursor (CMRF-35) (LOC146894), mRNA. /FL=gb:BC025395.1 gb:NM_145273.1
1552510_at	438.2	A	0.149658	0	NC	0.5	208.1	A	0.149658	Hs2.189144.1	gb:NM_080877.1 /DB_XREF=gi:25014087 /GEN=NPTIIc /TID=Hs2.189144.1 /CNT=10 /FEA=FLmRNA /TIER=FL /STK=3 /LL=142680 /UG=Hs.189144 /DEF=Homo sapiens type IIc Na+Pi cotransporter (NPTIIc), mRNA. /PROD=type IIc Na+Pi cotransporter /FL=gb:NM_080877.1 gb:AB055000.1	NM_080877	Hs.189144	Hs.432442	chr9:140125384-140131006 (+) // 99.07 // q34.3	solute carrier family 34 (sodium phosphate), member 3	SLC34A3	chr9q34	ENSG00000198569	142680	Q8N130	---	241530 /// 609826	NP_001170787 /// NP_001170788 /// NP_543153	NM_001177316 /// NM_001177317 /// NM_080877	0006810 // transport // inferred from electronic annotation /// 0006811 // ion transport // inferred from electronic annotation /// 0006814 // sodium ion transport // inferred from direct assay /// 0006814 // sodium ion transport // inferred from electronic annotation /// 0006817 // phosphate transport // inferred from direct assay /// 0006817 // phosphate transport // inferred from electronic an…	0005903 // brush border // inferred from electronic annotation /// 0016020 // membrane // inferred from electronic annotation /// 0016021 // integral to membrane // inferred from electronic annotation /// 0016324 // apical plasma membrane // inferred from sequence or structural similarity /// 0016324 // apical plasma membrane // inferred from electronic annotation /// 0031410 // cytoplasmic vesic…	0005436 // sodium:phosphate symporter activity // inferred from direct assay /// 0005436 // sodium:phosphate symporter activity // inferred from electronic annotation /// 0015293 // symporter activity // inferred from electronic annotation /// 0015321 // sodium-dependent phosphate transmembrane transporter activity // inferred from direct assay /// 0015321 // sodium-dependent phosphate transmembr…	---	---	BAB83242.1 // span:79-101,113-135,155-177,197-216,321-343,366-388,393-410,417-436,446-465,486-508,512-534 // numtm:11 /// NP_001170787.1 // span:79-101,113-135,155-177,197-216,321-343,366-388,393-410,417-436,446-465,486-508,512-534 // numtm:11 /// NP_001170788.1 // span:79-101,113-135,155-177,197-216,321-343,366-388,393-410,417-436,446-465,486-508,512-534 // numtm:11 /// NP_543153.1 // span:79-10…	gb:NM_080877.1 /DB_XREF=gi:25014087 /GEN=NPTIIc /TID=Hs2.189144.1 /CNT=10 /FEA=FLmRNA /TIER=FL /STK=3 /LL=142680 /UG=Hs.189144 /DEF=Homo sapiens type IIc Na+Pi cotransporter (NPTIIc), mRNA. /PROD=type IIc Na+Pi cotransporter /FL=gb:NM_080877.1 gb:AB055000.1
1552511_a_at	2.1	A	0.850342	-1.3	NC	0.767451	2.6	A	0.780518	Hs2.283310.1	gb:NM_020361.2 /DB_XREF=gi:24111254 /GEN=CPA6 /TID=Hs2.283310.1 /CNT=10 /FEA=FLmRNA /TIER=FL /STK=3 /LL=57094 /UG=Hs.283310 /DEF=Homo sapiens carboxypeptidase A6 (CPA6), mRNA. /PROD=carboxypeptidase B precursor /FL=gb:NM_020361.2 gb:BC033684.1	NM_020361	Hs.283310	Hs.658850	chr8:68334339-68658620 (-) // 98.48 // q13.2	carboxypeptidase A6	CPA6	chr8q13.2	ENSG00000165078	57094	Q8N4T0	EC:3.4.17.1	609562	NP_001120917 /// NP_065094	NM_001127445 /// NM_020361	0006508 // proteolysis // inferred from electronic annotation	0005576 // extracellular region // inferred from electronic annotation	0004180 // carboxypeptidase activity // inferred from electronic annotation /// 0004181 // metallocarboxypeptidase activity // non-traceable author statement /// 0004181 // metallocarboxypeptidase activity // inferred from electronic annotation /// 0008233 // peptidase activity // inferred from electronic annotation /// 0008237 // metallopeptidase activity // inferred from electronic annotation /…	---	---	---	gb:NM_020361.2 /DB_XREF=gi:24111254 /GEN=CPA6 /TID=Hs2.283310.1 /CNT=10 /FEA=FLmRNA /TIER=FL /STK=3 /LL=57094 /UG=Hs.283310 /DEF=Homo sapiens carboxypeptidase A6 (CPA6), mRNA. /PROD=carboxypeptidase B precursor /FL=gb:NM_020361.2 gb:BC033684.1
1552514_at	44.4	A	0.080566	0.1	NC	0.5	37.6	A	0.149658	Hs2.352159.1	gb:NM_152613.1 /DB_XREF=gi:22749254 /TID=Hs2.352159.1 /CNT=7 /FEA=FLmRNA /TIER=FL /STK=3 /LL=164684 /UG_GENE=MGC26816 /UG=Hs.352159 /UG_TITLE=hypothetical protein MGC26816 /DEF=Homo sapiens hypothetical protein MGC26816 (MGC26816), mRNA. /FL=gb:NM_152613.1 gb:BC022549.1 gb:BC022546.1	NM_152613	Hs.352159	Hs.655541	chr22:42394791-42424475 (+) // 60.87 // q13.2	WBP2 N-terminal like	WBP2NL	chr22q13.2	ENSG00000183066	164684	B4DJL8 /// Q6ICG8	---	610981	NP_689826	NM_152613	0007126 // meiosis // inferred from electronic annotation /// 0007343 // egg activation // inferred from sequence or structural similarity /// 0035039 // male pronucleus assembly // inferred from sequence or structural similarity	0033011 // perinuclear theca // inferred from sequence or structural similarity	0050699 // WW domain binding // inferred from sequence or structural similarity	---	IPR004182 // GRAM // 0.0015	---	gb:NM_152613.1 /DB_XREF=gi:22749254 /TID=Hs2.352159.1 /CNT=7 /FEA=FLmRNA /TIER=FL /STK=3 /LL=164684 /UG_GENE=MGC26816 /UG=Hs.352159 /UG_TITLE=hypothetical protein MGC26816 /DEF=Homo sapiens hypothetical protein MGC26816 (MGC26816), mRNA. /FL=gb:NM_152613.1 gb:BC022549.1 gb:BC022546.1
1552515_at	43.1	A	0.219482	-0.4	NC	0.942324	27.3	A	0.149658	Hs2.12259.1	gb:NM_152696.1 /DB_XREF=gi:23397583 /TID=Hs2.12259.1 /CNT=13 /FEA=FLmRNA /TIER=FL /STK=3 /LL=204851 /UG_GENE=Nbak2 /UG=Hs.12259 /UG_TITLE=homeodomain interacting protein kinase 1-like protein /DEF=Homo sapiens homeodomain interacting protein kinase 1-like protein (Nbak2), mRNA. /FL=gb:BC033012.1 gb:NM_152696.1	NM_152696	Hs.12259	Hs.532363	chr1:114471995-114514680 (+) // 98.95 // p13.2	homeodomain interacting protein kinase 1	HIPK1	chr1p13.2	ENSG00000163349	204851	B3KV38 /// B4DZ33 /// Q5SQL1 /// Q5SQL3 /// Q86Z02	EC:2.7.11.1	608003	NP_689909 /// NP_852003 /// NP_938009 /// NP_938010	NM_152696 /// NM_181358 /// NM_198268 /// NM_198269	0006350 // transcription // inferred from electronic annotation /// 0006468 // protein amino acid phosphorylation // inferred from electronic annotation /// 0007224 // smoothened signaling pathway // inferred from electronic annotation /// 0008284 // positive regulation of cell proliferation // inferred from electronic annotation /// 0009952 // anterior/posterior pattern formation // inferred fro…	0005634 // nucleus // inferred from direct assay /// 0005634 // nucleus // inferred from electronic annotation /// 0005730 // nucleolus // inferred from direct assay /// 0005737 // cytoplasm // inferred from direct assay /// 0005737 // cytoplasm // inferred from electronic annotation /// 0005813 // centrosome // inferred from direct assay /// 0016605 // PML body // inferred from electronic annota…	0000166 // nucleotide binding // inferred from electronic annotation /// 0003677 // DNA binding // inferred from electronic annotation /// 0004672 // protein kinase activity // inferred from electronic annotation /// 0004674 // protein serine/threonine kinase activity // inferred from electronic annotation /// 0005515 // protein binding // inferred from physical interaction /// 0005524 // ATP bin…	---	IPR001245 // Tyrosine protein kinase // 8.7E-5	---	gb:NM_152696.1 /DB_XREF=gi:23397583 /TID=Hs2.12259.1 /CNT=13 /FEA=FLmRNA /TIER=FL /STK=3 /LL=204851 /UG_GENE=Nbak2 /UG=Hs.12259 /UG_TITLE=homeodomain interacting protein kinase 1-like protein /DEF=Homo sapiens homeodomain interacting protein kinase 1-like protein (Nbak2), mRNA. /FL=gb:BC033012.1 gb:NM_152696.1
1552516_a_at	149.6	P	0.000244	-0.2	NC	0.5	133.3	P	0.000244	Hs2.12259.1	gb:NM_152696.1 /DB_XREF=gi:23397583 /TID=Hs2.12259.1 /CNT=13 /FEA=FLmRNA /TIER=FL /STK=3 /LL=204851 /UG_GENE=Nbak2 /UG=Hs.12259 /UG_TITLE=homeodomain interacting protein kinase 1-like protein /DEF=Homo sapiens homeodomain interacting protein kinase 1-like protein (Nbak2), mRNA. /FL=gb:BC033012.1 gb:NM_152696.1	NM_152696	Hs.12259	Hs.532363	chr1:114471995-114514680 (+) // 98.95 // p13.2	homeodomain interacting protein kinase 1	HIPK1	chr1p13.2	ENSG00000163349	204851	B3KV38 /// B4DZ33 /// Q5SQL1 /// Q5SQL3 /// Q86Z02	EC:2.7.11.1	608003	NP_689909 /// NP_852003 /// NP_938009 /// NP_938010	NM_152696 /// NM_181358 /// NM_198268 /// NM_198269	0006350 // transcription // inferred from electronic annotation /// 0006468 // protein amino acid phosphorylation // inferred from electronic annotation /// 0007224 // smoothened signaling pathway // inferred from electronic annotation /// 0008284 // positive regulation of cell proliferation // inferred from electronic annotation /// 0009952 // anterior/posterior pattern formation // inferred fro…	0005634 // nucleus // inferred from direct assay /// 0005634 // nucleus // inferred from electronic annotation /// 0005730 // nucleolus // inferred from direct assay /// 0005737 // cytoplasm // inferred from direct assay /// 0005737 // cytoplasm // inferred from electronic annotation /// 0005813 // centrosome // inferred from direct assay /// 0016605 // PML body // inferred from electronic annota…	0000166 // nucleotide binding // inferred from electronic annotation /// 0003677 // DNA binding // inferred from electronic annotation /// 0004672 // protein kinase activity // inferred from electronic annotation /// 0004674 // protein serine/threonine kinase activity // inferred from electronic annotation /// 0005515 // protein binding // inferred from physical interaction /// 0005524 // ATP bin…	---	IPR000719 // Protein kinase // 6.6E-11 /// IPR001245 // Tyrosine protein kinase // 8.7E-5 /// IPR001245 // Tyrosine protein kinase // 8.7E-5	---	gb:NM_152696.1 /DB_XREF=gi:23397583 /TID=Hs2.12259.1 /CNT=13 /FEA=FLmRNA /TIER=FL /STK=3 /LL=204851 /UG_GENE=Nbak2 /UG=Hs.12259 /UG_TITLE=homeodomain interacting protein kinase 1-like protein /DEF=Homo sapiens homeodomain interacting protein kinase 1-like protein (Nbak2), mRNA. /FL=gb:BC033012.1 gb:NM_152696.1
1552518_s_at	151.5	P	0.001953	-0.3	NC	0.5	178.7	P	0.000732	Hs2.348378.1	gb:NM_022045.2 /DB_XREF=gi:21630256 /GEN=MTBP /TID=Hs2.348378.1 /CNT=12 /FEA=FLmRNA /TIER=FL /STK=3 /LL=27085 /UG=Hs.348378 /DEF=Homo sapiens Mdm2, transformed 3T3 cell double minute 2, p53 binding protein (mouse) binding protein, 104kDa (MTBP), mRNA. /PROD=Mdm2, transformed 3T3 cell double minute 2, p53binding protein binding protein /FL=gb:BC013136.1 gb:NM_022045.2	NM_022045	Hs.348378	Hs.657656	chr8:121457664-121535875 (+) // 96.69 // q24.12	Mdm2, transformed 3T3 cell double minute 2, p53 binding protein (mouse) binding protein, 104kDa	MTBP	chr8q24.12	ENSG00000172167	27085	B4DUR5 /// Q96DY7	---	605927	NP_071328	NM_022045	0007049 // cell cycle // inferred from electronic annotation /// 0007050 // cell cycle arrest // inferred from electronic annotation /// 0007089 // traversing start control point of mitotic cell cycle // inferred from electronic annotation /// 0008285 // negative regulation of cell proliferation // inferred from electronic annotation	---	0005515 // protein binding // inferred from electronic annotation	---	---	---	gb:NM_022045.2 /DB_XREF=gi:21630256 /GEN=MTBP /TID=Hs2.348378.1 /CNT=12 /FEA=FLmRNA /TIER=FL /STK=3 /LL=27085 /UG=Hs.348378 /DEF=Homo sapiens Mdm2, transformed 3T3 cell double minute 2, p53 binding protein (mouse) binding protein, 104kDa (MTBP), mRNA. /PROD=Mdm2, transformed 3T3 cell double minute 2, p53binding protein binding protein /FL=gb:BC013136.1 gb:NM_022045.2
1552519_at	95.9	P	0.001221	0.5	NC	0.124552	77.4	P	0.00415	Hs2.352338.1	gb:NM_145259.1 /DB_XREF=gi:21687097 /GEN=ALK7 /TID=Hs2.352338.1 /CNT=10 /FEA=FLmRNA /TIER=FL /STK=3 /LL=130399 /UG=Hs.352338 /DEF=Homo sapiens activin receptor-like kinase 7 (ALK7), mRNA. /PROD=activin receptor-like kinase 7 /FL=gb:AY127050.1 gb:NM_145259.1 gb:BC022530.1	NM_145259	Hs.352338	Hs.562901	chr2:158388825-158485517 (-) // 96.14 // q24.1	activin A receptor, type IC	ACVR1C	chr2q24.1	ENSG00000123612	130399	Q53SF5 /// Q8NER5	EC:2.7.11.30	608981	NP_001104501 /// NP_001104502 /// NP_001104503 /// NP_660302	NM_001111031 /// NM_001111032 /// NM_001111033 /// NM_145259	0002021 // response to dietary excess // inferred from electronic annotation /// 0006468 // protein amino acid phosphorylation // inferred by curator /// 0006468 // protein amino acid phosphorylation // inferred from electronic annotation /// 0006915 // apoptosis // inferred from electronic annotation /// 0009749 // response to glucose stimulus // inferred from electronic annotation /// 0019915 /…	0016020 // membrane // inferred from electronic annotation /// 0016021 // integral to membrane // inferred from electronic annotation /// 0048179 // activin receptor complex // inferred from direct assay	0000166 // nucleotide binding // inferred from electronic annotation /// 0004672 // protein kinase activity // inferred from electronic annotation /// 0004674 // protein serine/threonine kinase activity // inferred from electronic annotation /// 0004675 // transmembrane receptor protein serine/threonine kinase activity // inferred from electronic annotation /// 0004872 // receptor activity // inf…	---	IPR000472 // TGF-beta receptor/activin receptor, type I/II // 2.9E-11 /// IPR001245 // Tyrosine protein kinase // 4.0E-15 /// IPR001245 // Tyrosine protein kinase // 4.0E-15 /// IPR001245 // Tyrosine protein kinase // 4.0E-15 /// IPR001245 // Tyrosine protein kinase // 0.0083 /// IPR001245 // Tyrosine protein kinase // 4.6E-14 /// IPR003605 // TGF beta receptor, GS motif // 1.2E-5	AAH22530.1 // span:114-136 // numtm:1 /// AAM93495.1 // span:114-136 // numtm:1 /// NP_660302.2 // span:114-136 // numtm:1 /// NP_001104501.1 // span:64-86 // numtm:1	gb:NM_145259.1 /DB_XREF=gi:21687097 /GEN=ALK7 /TID=Hs2.352338.1 /CNT=10 /FEA=FLmRNA /TIER=FL /STK=3 /LL=130399 /UG=Hs.352338 /DEF=Homo sapiens activin receptor-like kinase 7 (ALK7), mRNA. /PROD=activin receptor-like kinase 7 /FL=gb:AY127050.1 gb:NM_145259.1 gb:BC022530.1
1552520_at	166.2	P	0.005859	-0.2	NC	0.925732	303.8	P	0.001953	Hs2.99439.1	gb:BC030710.1 /DB_XREF=gi:21265147 /TID=Hs2.99439.1 /CNT=10 /FEA=FLmRNA /TIER=FL /STK=3 /LL=157753 /UG_GENE=FLJ30668 /UG=Hs.99439 /DEF=Homo sapiens, similar to hypothetical protein FLJ11190, clone MGC:33522 IMAGE:4819093, mRNA, complete cds. /PROD=similar to hypothetical protein FLJ11190 /FL=gb:NM_153015.1 gb:BC030710.1	BC030710	Hs.99439	Hs.99439	chr8:109795345-109799844 (-) // 97.66 // q23.1	transmembrane protein 74	TMEM74	chr8q23.1	ENSG00000164841	157753	Q96NL1	---	---	NP_694560	NM_153015	0006914 // autophagy // inferred from electronic annotation	0000421 // autophagic vacuole membrane // inferred from electronic annotation /// 0005764 // lysosome // inferred from electronic annotation /// 0005765 // lysosomal membrane // inferred from electronic annotation /// 0016020 // membrane // inferred from electronic annotation /// 0016021 // integral to membrane // inferred from electronic annotation /// 0031410 // cytoplasmic vesicle // inferred …	---	---	---	AAH30710.1 // span:176-198,232-254 // numtm:2 /// NP_694560.1 // span:176-198,232-254 // numtm:2	gb:BC030710.1 /DB_XREF=gi:21265147 /TID=Hs2.99439.1 /CNT=10 /FEA=FLmRNA /TIER=FL /STK=3 /LL=157753 /UG_GENE=FLJ30668 /UG=Hs.99439 /DEF=Homo sapiens, similar to hypothetical protein FLJ11190, clone MGC:33522 IMAGE:4819093, mRNA, complete cds. /PROD=similar to hypothetical protein FLJ11190 /FL=gb:NM_153015.1 gb:BC030710.1
1552521_a_at	166.2	P	0.000244	-0.4	D	0.999811	208.3	P	0.000244	Hs2.99439.1	gb:BC030710.1 /DB_XREF=gi:21265147 /TID=Hs2.99439.1 /CNT=10 /FEA=FLmRNA /TIER=FL /STK=3 /LL=157753 /UG_GENE=FLJ30668 /UG=Hs.99439 /DEF=Homo sapiens, similar to hypothetical protein FLJ11190, clone MGC:33522 IMAGE:4819093, mRNA, complete cds. /PROD=similar to hypothetical protein FLJ11190 /FL=gb:NM_153015.1 gb:BC030710.1	BC030710	Hs.99439	Hs.99439	chr8:109795345-109799844 (-) // 97.66 // q23.1	transmembrane protein 74	TMEM74	chr8q23.1	ENSG00000164841	157753	Q96NL1	---	---	NP_694560	NM_153015	0006914 // autophagy // inferred from electronic annotation	0000421 // autophagic vacuole membrane // inferred from electronic annotation /// 0005764 // lysosome // inferred from electronic annotation /// 0005765 // lysosomal membrane // inferred from electronic annotation /// 0016020 // membrane // inferred from electronic annotation /// 0016021 // integral to membrane // inferred from electronic annotation /// 0031410 // cytoplasmic vesicle // inferred …	---	---	---	AAH30710.1 // span:176-198,232-254 // numtm:2 /// NP_694560.1 // span:176-198,232-254 // numtm:2	gb:BC030710.1 /DB_XREF=gi:21265147 /TID=Hs2.99439.1 /CNT=10 /FEA=FLmRNA /TIER=FL /STK=3 /LL=157753 /UG_GENE=FLJ30668 /UG=Hs.99439 /DEF=Homo sapiens, similar to hypothetical protein FLJ11190, clone MGC:33522 IMAGE:4819093, mRNA, complete cds. /PROD=similar to hypothetical protein FLJ11190 /FL=gb:NM_153015.1 gb:BC030710.1
1552522_at	19.8	M	0.056152	-0.7	NC	0.975245	11.6	P	0.018555	Hs2.188296.1	gb:NM_145720.2 /DB_XREF=gi:28416947 /GEN=TIGD4 /TID=Hs2.188296.1 /CNT=9 /FEA=FLmRNA /TIER=FL /STK=3 /LL=201798 /UG=Hs.188296 /DEF=Homo sapiens tigger transposable element derived 4 (TIGD4), mRNA. /PROD=tigger transposable element derived 4 /FL=gb:NM_145720.2 gb:BC037869.1	NM_145720	Hs.188296	Hs.301243	chr4:153690507-153701292 (-) // 98.51 // q31.3	tigger transposable element derived 4	TIGD4	chr4q31.3	ENSG00000169989	201798	Q8IY51	---	---	NP_663772	NM_145720	0045449 // regulation of transcription // inferred from electronic annotation	0000775 // chromosome, centromeric region // inferred from electronic annotation /// 0005634 // nucleus // inferred from electronic annotation	0003676 // nucleic acid binding // inferred from electronic annotation /// 0003677 // DNA binding // inferred from electronic annotation /// 0003682 // chromatin binding // inferred from electronic annotation	---	---	---	gb:NM_145720.2 /DB_XREF=gi:28416947 /GEN=TIGD4 /TID=Hs2.188296.1 /CNT=9 /FEA=FLmRNA /TIER=FL /STK=3 /LL=201798 /UG=Hs.188296 /DEF=Homo sapiens tigger transposable element derived 4 (TIGD4), mRNA. /PROD=tigger transposable element derived 4 /FL=gb:NM_145720.2 gb:BC037869.1
1552523_a_at	20.1	A	0.303711	-1	NC	0.861614	35.5	A	0.080566	Hs2.188296.1	gb:NM_145720.2 /DB_XREF=gi:28416947 /GEN=TIGD4 /TID=Hs2.188296.1 /CNT=9 /FEA=FLmRNA /TIER=FL /STK=3 /LL=201798 /UG=Hs.188296 /DEF=Homo sapiens tigger transposable element derived 4 (TIGD4), mRNA. /PROD=tigger transposable element derived 4 /FL=gb:NM_145720.2 gb:BC037869.1	NM_145720	Hs.188296	Hs.301243	chr4:153690507-153701292 (-) // 98.51 // q31.3	tigger transposable element derived 4	TIGD4	chr4q31.3	ENSG00000169989	201798	Q8IY51	---	---	NP_663772	NM_145720	0045449 // regulation of transcription // inferred from electronic annotation	0000775 // chromosome, centromeric region // inferred from electronic annotation /// 0005634 // nucleus // inferred from electronic annotation	0003676 // nucleic acid binding // inferred from electronic annotation /// 0003677 // DNA binding // inferred from electronic annotation /// 0003682 // chromatin binding // inferred from electronic annotation	---	---	---	gb:NM_145720.2 /DB_XREF=gi:28416947 /GEN=TIGD4 /TID=Hs2.188296.1 /CNT=9 /FEA=FLmRNA /TIER=FL /STK=3 /LL=201798 /UG=Hs.188296 /DEF=Homo sapiens tigger transposable element derived 4 (TIGD4), mRNA. /PROD=tigger transposable element derived 4 /FL=gb:NM_145720.2 gb:BC037869.1
1552524_at	13.5	A	0.828613	-2	NC	0.747149	71	A	0.366211	Hs2.125680.1	gb:NM_053017.1 /DB_XREF=gi:16519542 /GEN=ART5 /TID=Hs2.125680.1 /CNT=9 /FEA=FLmRNA /TIER=FL /STK=3 /LL=116969 /UG=Hs.125680 /DEF=Homo sapiens ADP-ribosyltransferase 5 (ART5), mRNA. /PROD=ADP-ribosyltransferase 5 /FL=gb:NM_053017.1 gb:BC014577.1	NM_053017	Hs.125680	Hs.125680	chr11:3659735-3663511 (-) // 96.62 // p15.4	ADP-ribosyltransferase 5	ART5	chr11p15.4	ENSG00000167311	116969	C9IYG7 /// Q96L15	EC:2.4.2.31	610625	NP_001073004 /// NP_443750	NM_001079536 /// NM_053017	0006471 // protein amino acid ADP-ribosylation // inferred from electronic annotation	0005576 // extracellular region // inferred from electronic annotation /// 0005624 // membrane fraction // inferred from electronic annotation	0003950 // NAD+ ADP-ribosyltransferase activity // inferred from electronic annotation /// 0003953 // NAD+ nucleosidase activity // inferred from electronic annotation /// 0003956 // NAD(P)+-protein-arginine ADP-ribosyltransferase activity // inferred from electronic annotation /// 0016740 // transferase activity // inferred from electronic annotation /// 0016757 // transferase activity, transfer…	---	---	---	gb:NM_053017.1 /DB_XREF=gi:16519542 /GEN=ART5 /TID=Hs2.125680.1 /CNT=9 /FEA=FLmRNA /TIER=FL /STK=3 /LL=116969 /UG=Hs.125680 /DEF=Homo sapiens ADP-ribosyltransferase 5 (ART5), mRNA. /PROD=ADP-ribosyltransferase 5 /FL=gb:NM_053017.1 gb:BC014577.1
1552526_at	3.7	A	0.904785	-0.6	NC	0.703911	6.4	A	0.850342	Hs2.97339.1	gb:NM_153364.1 /DB_XREF=gi:23503300 /TID=Hs2.97339.1 /CNT=8 /FEA=FLmRNA /TIER=FL /STK=3 /LL=196472 /UG_GENE=MGC39520 /UG=Hs.97339 /UG_TITLE=hypothetical protein MGC39520 /DEF=Homo sapiens hypothetical protein MGC39520 (MGC39520), mRNA. /FL=gb:BC031221.1 gb:NM_153364.1	NM_153364	Hs.97339	Hs.591011	chr12:100041530-100043824 (+) // 98.73 // q23.1	family with sequence similarity 71, member C	FAM71C	chr12q23.1	ENSG00000180219	196472	B2R6Y6 /// Q8NEG0	---	---	NP_699195	NM_153364	---	---	---	---	---	---	gb:NM_153364.1 /DB_XREF=gi:23503300 /TID=Hs2.97339.1 /CNT=8 /FEA=FLmRNA /TIER=FL /STK=3 /LL=196472 /UG_GENE=MGC39520 /UG=Hs.97339 /UG_TITLE=hypothetical protein MGC39520 /DEF=Homo sapiens hypothetical protein MGC39520 (MGC39520), mRNA. /FL=gb:BC031221.1 gb:NM_153364.1
1552528_at	37.3	A	0.246094	1.7	NC	0.5	11.2	A	0.72583	Hs2.351814.1	gb:NM_058189.1 /DB_XREF=gi:17158020 /GEN=C21orf69 /TID=Hs2.351814.1 /CNT=8 /FEA=FLmRNA /TIER=FL /STK=3 /LL=84537 /UG=Hs.351814 /DEF=Homo sapiens chromosome 21 open reading frame 69 (C21orf69), mRNA. /PROD=chromosome 21 open reading frame 69 /FL=gb:NM_058189.1 gb:AY035381.1	NM_058189	Hs.351814	Hs.534504	chr21:46352726-46354888 (-) // 91.31 // q22.3	chromosome 21 open reading frame 67	C21orf67	chr21q22.3	ENSG00000183250	84536	P58512 /// P58556	---	---	---	NR_027128 /// NR_027129	---	0005783 // endoplasmic reticulum // inferred from direct assay	---	---	---	---	gb:NM_058189.1 /DB_XREF=gi:17158020 /GEN=C21orf69 /TID=Hs2.351814.1 /CNT=8 /FEA=FLmRNA /TIER=FL /STK=3 /LL=84537 /UG=Hs.351814 /DEF=Homo sapiens chromosome 21 open reading frame 69 (C21orf69), mRNA. /PROD=chromosome 21 open reading frame 69 /FL=gb:NM_058189.1 gb:AY035381.1
1552531_a_at	230.3	P	0.00415	-0.1	NC	0.5	242.7	P	0.010742	Hs2.375039.1	gb:NM_145007.1 /DB_XREF=gi:21450724 /GEN=PYPAF6 /TID=Hs2.375039.1 /CNT=7 /FEA=FLmRNA /TIER=FL /STK=3 /LL=204801 /UG=Hs.375039 /DEF=Homo sapiens PYRIN-containing APAF1-like protein 6 (PYPAF6), mRNA. /PROD=PYRIN-containing APAF1-like protein 6 /FL=gb:NM_145007.1 gb:BC034730.1 gb:AY095145.1	NM_145007	Hs.375039	Hs.375039	chr19:56296769-56329603 (-) // 97.03 // q13.42	NLR family, pyrin domain containing 11	NLRP11	chr19q13.42-q13.43	ENSG00000179873	204801	C9JSF5 /// P59045	---	609664	NP_659444	NM_145007	---	---	0000166 // nucleotide binding // inferred from electronic annotation /// 0005515 // protein binding // inferred from electronic annotation /// 0005524 // ATP binding // inferred from electronic annotation	---	---	---	gb:NM_145007.1 /DB_XREF=gi:21450724 /GEN=PYPAF6 /TID=Hs2.375039.1 /CNT=7 /FEA=FLmRNA /TIER=FL /STK=3 /LL=204801 /UG=Hs.375039 /DEF=Homo sapiens PYRIN-containing APAF1-like protein 6 (PYPAF6), mRNA. /PROD=PYRIN-containing APAF1-like protein 6 /FL=gb:NM_145007.1 gb:BC034730.1 gb:AY095145.1
1552532_a_at	3.8	A	0.533936	-3.1	NC	0.692594	30.1	A	0.19458	Hs2.372429.1	gb:NM_144583.1 /DB_XREF=gi:21389364 /GEN=ATP6V1C2 /TID=Hs2.372429.1 /CNT=7 /FEA=FLmRNA /TIER=FL /STK=3 /LL=245973 /UG=Hs.372429 /DEF=Homo sapiens ATPase, H+ transporting, lysosomal 42kDa, V1 subunit C isoform 2 (ATP6V1C2), mRNA. /PROD=ATPase, H+ transporting, lysosomal 42kDa, V1subunit C isoform 2 /FL=gb:NM_144583.1 gb:BC012142.1	NM_144583	Hs.372429	Hs.580464	chr2:10862955-10925228 (+) // 99.04 // p25.1	ATPase, H+ transporting, lysosomal 42kDa, V1 subunit C2	ATP6V1C2	---	ENSG00000143882	245973	A8KA87 /// Q8NEY4	EC:3.6.3.14	---	NP_001034451 /// NP_653184	NM_001039362 /// NM_144583	0006810 // transport // inferred from electronic annotation /// 0006811 // ion transport // inferred from electronic annotation /// 0015986 // ATP synthesis coupled proton transport // inferred from electronic annotation /// 0015992 // proton transport // inferred from electronic annotation	0033180 // proton-transporting V-type ATPase, V1 domain // inferred from electronic annotation	0005515 // protein binding // inferred from electronic annotation /// 0008553 // hydrogen-exporting ATPase activity, phosphorylative mechanism // inferred from electronic annotation /// 0016820 // hydrolase activity, acting on acid anhydrides, catalyzing transmembrane movement of substances // inferred from electronic annotation	---	---	---	gb:NM_144583.1 /DB_XREF=gi:21389364 /GEN=ATP6V1C2 /TID=Hs2.372429.1 /CNT=7 /FEA=FLmRNA /TIER=FL /STK=3 /LL=245973 /UG=Hs.372429 /DEF=Homo sapiens ATPase, H+ transporting, lysosomal 42kDa, V1 subunit C isoform 2 (ATP6V1C2), mRNA. /PROD=ATPase, H+ transporting, lysosomal 42kDa, V1subunit C isoform 2 /FL=gb:NM_144583.1 gb:BC012142.1
1552535_at	57.4	P	0.037598	0.6	NC	0.5	27.1	A	0.080566	Hs2.298539.1	gb:NM_148960.1 /DB_XREF=gi:22507371 /GEN=CLDN19 /TID=Hs2.298539.1 /CNT=7 /FEA=FLmRNA /TIER=FL /STK=3 /LL=149461 /UG=Hs.298539 /DEF=Homo sapiens claudin 19 (CLDN19), mRNA. /PROD=claudin 19 /FL=gb:NM_148960.1	NM_148960	Hs.298539	Hs.496270	chr1:43198760-43205925 (-) // 84.6 // p34.2	claudin 19	CLDN19	chr1p34.2	ENSG00000164007	149461	A8K582 /// B7Z5I2 /// Q8N6F1	---	248190 /// 610036	NP_001116867 /// NP_683763	NM_001123395 /// NM_148960	0007601 // visual perception // inferred from electronic annotation /// 0016338 // calcium-independent cell-cell adhesion // inferred from sequence or structural similarity /// 0019227 // neuronal action potential propagation // inferred from electronic annotation /// 0043297 // apical junction assembly // inferred from electronic annotation /// 0050896 // response to stimulus // inferred from el…	0005634 // nucleus // inferred from electronic annotation /// 0005737 // cytoplasm // inferred from electronic annotation /// 0005886 // plasma membrane // inferred from electronic annotation /// 0005923 // tight junction // inferred from direct assay /// 0005923 // tight junction // inferred from sequence or structural similarity /// 0005923 // tight junction // inferred from electronic annotati…	0005198 // structural molecule activity // inferred from electronic annotation /// 0042802 // identical protein binding // inferred from sequence or structural similarity	---	---	NP_001116867.1 // span:5-27,77-99,119-141,161-183 // numtm:4 /// NP_683763.2 // span:5-27,77-99,119-141,161-183 // numtm:4	gb:NM_148960.1 /DB_XREF=gi:22507371 /GEN=CLDN19 /TID=Hs2.298539.1 /CNT=7 /FEA=FLmRNA /TIER=FL /STK=3 /LL=149461 /UG=Hs.298539 /DEF=Homo sapiens claudin 19 (CLDN19), mRNA. /PROD=claudin 19 /FL=gb:NM_148960.1
1552536_at	45.3	P	0.018555	1	NC	0.5	14.3	A	0.129639	Hs2.189575.1	gb:NM_145206.1 /DB_XREF=gi:21624647 /GEN=VTI1A /TID=Hs2.189575.1 /CNT=7 /FEA=FLmRNA /TIER=FL /STK=3 /LL=143187 /UG=Hs.189575 /DEF=Homo sapiens vesicle transport through interaction with t-SNAREs homolog 1A (yeast) (VTI1A), mRNA. /PROD=SNARE Vti1a-beta protein /FL=gb:BC017052.1 gb:NM_145206.1	NM_145206	Hs.189575	Hs.194554	chr10:114206756-114497532 (+) // 65.62 // q25.2	vesicle transport through interaction with t-SNAREs homolog 1A (yeast)	VTI1A	chr10q25.2	ENSG00000151532	143187	B4E137 /// C9JYH5 /// Q5W0D7 /// Q96AJ9	---	---	NP_660207	NM_145206	0006810 // transport // inferred from electronic annotation /// 0006886 // intracellular protein transport // inferred from electronic annotation /// 0006944 // cellular membrane fusion // inferred from electronic annotation /// 0015031 // protein transport // non-traceable author statement /// 0015031 // protein transport // inferred from electronic annotation /// 0016192 // vesicle-mediated tra…	0008021 // synaptic vesicle // inferred from electronic annotation /// 0016020 // membrane // inferred from electronic annotation /// 0031201 // SNARE complex // traceable author statement	0005484 // SNAP receptor activity // inferred from direct assay /// 0008565 // protein transporter activity // non-traceable author statement	---	---	---	gb:NM_145206.1 /DB_XREF=gi:21624647 /GEN=VTI1A /TID=Hs2.189575.1 /CNT=7 /FEA=FLmRNA /TIER=FL /STK=3 /LL=143187 /UG=Hs.189575 /DEF=Homo sapiens vesicle transport through interaction with t-SNAREs homolog 1A (yeast) (VTI1A), mRNA. /PROD=SNARE Vti1a-beta protein /FL=gb:BC017052.1 gb:NM_145206.1
1552538_a_at	46.2	P	0.005859	0.6	NC	0.284967	21.5	P	0.046143	Hs2.289252.1	gb:NM_145027.1 /DB_XREF=gi:21450762 /TID=Hs2.289252.1 /CNT=7 /FEA=FLmRNA /TIER=FL /STK=3 /LL=221458 /UG_GENE=MGC33317 /UG=Hs.289252 /UG_TITLE=hypothetical protein MGC33317 /DEF=Homo sapiens hypothetical protein MGC33317 (MGC33317), mRNA. /FL=gb:BC022074.1 gb:NM_145027.1	NM_145027	Hs.289252	Hs.588202	chr6:39303930-39399109 (-) // 94.59 // p21.2	kinesin family member 6	KIF6	chr6p21.2	ENSG00000164627	221458	B7ZKX5 /// Q17RI8 /// Q2MDE8 /// Q4KMP8 /// Q5JRK0 /// Q6ZMV9	---	---	NP_659464	NM_145027	0007018 // microtubule-based movement // inferred from electronic annotation	0001673 // male germ cell nucleus // inferred from electronic annotation /// 0005874 // microtubule // inferred from electronic annotation	0000166 // nucleotide binding // inferred from electronic annotation /// 0003774 // motor activity // inferred from electronic annotation /// 0003777 // microtubule motor activity // inferred from electronic annotation /// 0005515 // protein binding // inferred from physical interaction /// 0005524 // ATP binding // inferred from electronic annotation	---	---	---	gb:NM_145027.1 /DB_XREF=gi:21450762 /TID=Hs2.289252.1 /CNT=7 /FEA=FLmRNA /TIER=FL /STK=3 /LL=221458 /UG_GENE=MGC33317 /UG=Hs.289252 /UG_TITLE=hypothetical protein MGC33317 /DEF=Homo sapiens hypothetical protein MGC33317 (MGC33317), mRNA. /FL=gb:BC022074.1 gb:NM_145027.1
1552540_s_at	126.1	P	0.018555	-0.3	NC	0.911062	116	P	0.010742	Hs2.254936.1	gb:NM_138451.1 /DB_XREF=gi:19923980 /TID=Hs2.254936.1 /CNT=7 /FEA=FLmRNA /TIER=FL /STK=3 /LL=115811 /UG_GENE=LOC115811 /UG=Hs.254936 /UG_TITLE=hypothetical protein BC013151 /DEF=Homo sapiens hypothetical protein BC013151 (LOC115811), mRNA. /FL=gb:BC013151.1 gb:NM_138451.1	NM_138451	Hs.254936	Hs.568276	chr12:113633250-113658880 (-) // 91.2 // q24.13	IQ motif containing D	IQCD	chr12q24.13	ENSG00000166578	115811	C9JL81 /// Q96DY2	---	---	NP_612460	NM_138451	---	---	---	---	---	---	gb:NM_138451.1 /DB_XREF=gi:19923980 /TID=Hs2.254936.1 /CNT=7 /FEA=FLmRNA /TIER=FL /STK=3 /LL=115811 /UG_GENE=LOC115811 /UG=Hs.254936 /UG_TITLE=hypothetical protein BC013151 /DEF=Homo sapiens hypothetical protein BC013151 (LOC115811), mRNA. /FL=gb:BC013151.1 gb:NM_138451.1
1552541_at	49	A	0.398926	1.5	NC	0.5	17	A	0.398926	Hs2.146065.2	gb:NM_138810.2 /DB_XREF=gi:23199968 /GEN=TAGAP /TID=Hs2.146065.2 /CNT=7 /FEA=FLmRNA /TIER=FL /STK=3 /LL=117289 /UG=Hs.146065 /DEF=Homo sapiens T-cell activation GTPase activating protein (TAGAP), transcript variant 3, mRNA. /PROD=T-cell activation Rho GTPase-activating proteinisoform c /FL=gb:NM_138810.2 gb:BC015859.1	NM_138810	Hs.146065	Hs.529984	chr6:159459944-159466184 (-) // 97.84 // q25.3	T-cell activation RhoGTPase activating protein	TAGAP	chr6q25.3	ENSG00000164691	117289	B4DQ86 /// Q8N103 /// Q96DM2	---	609667	NP_473455 /// NP_620165 /// NP_687034	NM_054114 /// NM_138810 /// NM_152133	0007165 // signal transduction // inferred from electronic annotation	0005622 // intracellular // inferred from electronic annotation	0005085 // guanyl-nucleotide exchange factor activity // inferred from electronic annotation	---	---	---	gb:NM_138810.2 /DB_XREF=gi:23199968 /GEN=TAGAP /TID=Hs2.146065.2 /CNT=7 /FEA=FLmRNA /TIER=FL /STK=3 /LL=117289 /UG=Hs.146065 /DEF=Homo sapiens T-cell activation GTPase activating protein (TAGAP), transcript variant 3, mRNA. /PROD=T-cell activation Rho GTPase-activating proteinisoform c /FL=gb:NM_138810.2 gb:BC015859.1
1552542_s_at	27.4	A	0.466064	0.2	NC	0.5	19.6	A	0.27417	Hs2.146065.2	gb:NM_138810.2 /DB_XREF=gi:23199968 /GEN=TAGAP /TID=Hs2.146065.2 /CNT=7 /FEA=FLmRNA /TIER=FL /STK=3 /LL=117289 /UG=Hs.146065 /DEF=Homo sapiens T-cell activation GTPase activating protein (TAGAP), transcript variant 3, mRNA. /PROD=T-cell activation Rho GTPase-activating proteinisoform c /FL=gb:NM_138810.2 gb:BC015859.1	NM_138810	Hs.146065	Hs.529984	chr6:159459944-159466184 (-) // 97.84 // q25.3	T-cell activation RhoGTPase activating protein	TAGAP	chr6q25.3	ENSG00000164691	117289	B4DQ86 /// Q8N103 /// Q96DM2	---	609667	NP_473455 /// NP_620165 /// NP_687034	NM_054114 /// NM_138810 /// NM_152133	0007165 // signal transduction // inferred from electronic annotation	0005622 // intracellular // inferred from electronic annotation	0005085 // guanyl-nucleotide exchange factor activity // inferred from electronic annotation	---	---	---	gb:NM_138810.2 /DB_XREF=gi:23199968 /GEN=TAGAP /TID=Hs2.146065.2 /CNT=7 /FEA=FLmRNA /TIER=FL /STK=3 /LL=117289 /UG=Hs.146065 /DEF=Homo sapiens T-cell activation GTPase activating protein (TAGAP), transcript variant 3, mRNA. /PROD=T-cell activation Rho GTPase-activating proteinisoform c /FL=gb:NM_138810.2 gb:BC015859.1
1552543_a_at	59.8	A	0.149658	0	NC	0.747149	50.7	P	0.01416	Hs2.336428.1	gb:NM_033104.2 /DB_XREF=gi:21361862 /GEN=STN2 /TID=Hs2.336428.1 /CNT=6 /FEA=FLmRNA /TIER=FL /STK=3 /LL=85439 /UG=Hs.336428 /DEF=Homo sapiens stonin 2 (STN2), mRNA. /PROD=stonin 2 /FL=gb:AF380833.1 gb:AF449430.1 gb:NM_033104.2	NM_033104	Hs.336428	Hs.14248	chr14:81736908-81864927 (-) // 100.0 // q31.1	stonin 2	STON2	chr14q31.1	ENSG00000140022	85439	Q17R23 /// Q59H11 /// Q6NT15 /// Q6NT31 /// Q6NT53 /// Q8WXE9	---	608467	NP_149095	NM_033104	0006886 // intracellular protein transport // inferred from electronic annotation /// 0006897 // endocytosis // inferred from electronic annotation /// 0016192 // vesicle-mediated transport // inferred from electronic annotation /// 0030100 // regulation of endocytosis // inferred from sequence or structural similarity /// 0030100 // regulation of endocytosis // inferred from electronic annotation	0005730 // nucleolus // inferred from direct assay /// 0005737 // cytoplasm // inferred from direct assay /// 0005737 // cytoplasm // inferred from electronic annotation /// 0016020 // membrane // inferred from electronic annotation /// 0030131 // clathrin adaptor complex // inferred from electronic annotation	0005515 // protein binding // inferred from physical interaction /// 0005515 // protein binding // inferred from electronic annotation	---	---	---	gb:NM_033104.2 /DB_XREF=gi:21361862 /GEN=STN2 /TID=Hs2.336428.1 /CNT=6 /FEA=FLmRNA /TIER=FL /STK=3 /LL=85439 /UG=Hs.336428 /DEF=Homo sapiens stonin 2 (STN2), mRNA. /PROD=stonin 2 /FL=gb:AF380833.1 gb:AF449430.1 gb:NM_033104.2
1552544_at	43.9	A	0.095215	-0.1	NC	0.5	47.5	A	0.111572	Hs2.99476.1	gb:BC040857.1 /DB_XREF=gi:27155066 /TID=Hs2.99476.1 /CNT=6 /FEA=FLmRNA /TIER=FL /STK=3 /LL=145264 /UG_GENE=OL-64 /UG=Hs.99476 /DEF=Homo sapiens, Similar to OL-64 protein, clone MGC:50359 IMAGE:5527002, mRNA, complete cds. /PROD=Similar to OL-64 protein /FL=gb:AY177692.1 gb:NM_173850.1 gb:BC040857.1	BC040857	Hs.99476	Hs.99476	chr14:94953610-94984181 (-) // 92.72 // q32.13	serpin peptidase inhibitor, clade A (alpha-1 antiproteinase, antitrypsin), member 12	SERPINA12	chr14q32.13	ENSG00000165953	145264	Q8IW75	---	---	NP_776249	NM_173850	0006006 // glucose metabolic process // inferred from electronic annotation	0005576 // extracellular region // inferred from electronic annotation	0004867 // serine-type endopeptidase inhibitor activity // inferred from electronic annotation /// 0030414 // peptidase inhibitor activity // inferred from electronic annotation	---	---	---	gb:BC040857.1 /DB_XREF=gi:27155066 /TID=Hs2.99476.1 /CNT=6 /FEA=FLmRNA /TIER=FL /STK=3 /LL=145264 /UG_GENE=OL-64 /UG=Hs.99476 /DEF=Homo sapiens, Similar to OL-64 protein, clone MGC:50359 IMAGE:5527002, mRNA, complete cds. /PROD=Similar to OL-64 protein /FL=gb:AY177692.1 gb:NM_173850.1 gb:BC040857.1
1552546_a_at	529	P	0.000244	0.9	I	2e-05	297.1	P	0.000244	Hs2.125266.1	gb:NM_144652.1 /DB_XREF=gi:21389522 /TID=Hs2.125266.1 /CNT=6 /FEA=FLmRNA /TIER=FL /STK=3 /LL=137994 /UG_GENE=FLJ25409 /UG=Hs.125266 /UG_TITLE=hypothetical protein FLJ25409 /DEF=Homo sapiens hypothetical protein FLJ25409 (FLJ25409), mRNA. /FL=gb:NM_144652.1	NM_144652	Hs.125266	Hs.696457	chr8:38244019-38266061 (+) // 96.81 // p11.23	leucine zipper-EF-hand containing transmembrane protein 2	LETM2	chr8p11.23	ENSG00000165046	137994	A8K1M9 /// B4DY93 /// B7Z7T4 /// Q2VYF4	---	---	NP_653253	NM_144652	---	0005739 // mitochondrion // inferred from electronic annotation /// 0005743 // mitochondrial inner membrane // inferred from electronic annotation /// 0016020 // membrane // inferred from electronic annotation /// 0016021 // integral to membrane // inferred from electronic annotation	---	---	---	AAO49715.1 // span:128-150 // numtm:1 /// BAG63655.1 // span:128-150 // numtm:1	gb:NM_144652.1 /DB_XREF=gi:21389522 /TID=Hs2.125266.1 /CNT=6 /FEA=FLmRNA /TIER=FL /STK=3 /LL=137994 /UG_GENE=FLJ25409 /UG=Hs.125266 /UG_TITLE=hypothetical protein FLJ25409 /DEF=Homo sapiens hypothetical protein FLJ25409 (FLJ25409), mRNA. /FL=gb:NM_144652.1
1552548_at	4.4	A	0.80542	-0.2	NC	0.5	5.7	A	0.665527	Hs2.151291.1	gb:NM_057176.2 /DB_XREF=gi:20357592 /GEN=BSND /TID=Hs2.151291.1 /CNT=6 /FEA=FLmRNA /TIER=FL /STK=3 /LL=7809 /UG=Hs.151291 /DEF=Homo sapiens barttin (BSND), mRNA. /PROD=barttin /FL=gb:NM_057176.2 gb:AY034632.1	NM_057176	Hs.151291	Hs.151291	chr1:55464616-55474465 (+) // 94.85 // p32.3	Bartter syndrome, infantile, with sensorineural deafness (Barttin)	BSND	chr1p32.1	ENSG00000162399	7809	Q5VU50 /// Q8WZ55	---	602522 /// 606412	NP_476517	NM_057176	0006821 // chloride transport // inferred from electronic annotation	0005737 // cytoplasm // inferred from electronic annotation /// 0005886 // plasma membrane // inferred from electronic annotation /// 0005887 // integral to plasma membrane // inferred from sequence or structural similarity /// 0005887 // integral to plasma membrane // inferred from electronic annotation /// 0016020 // membrane // inferred from electronic annotation /// 0016021 // integral to mem…	0005254 // chloride channel activity // inferred from sequence or structural similarity /// 0005254 // chloride channel activity // inferred from electronic annotation /// 0005515 // protein binding // inferred from sequence or structural similarity /// 0005515 // protein binding // inferred from electronic annotation /// 0017081 // chloride channel regulator activity // inferred from electronic …	---	---	AAI03899.1 // span:7-26,31-53 // numtm:2 /// AAI03900.1 // span:7-26,31-53 // numtm:2 /// AAI03901.1 // span:7-26,31-53 // numtm:2 /// AAK57750.1 // span:7-26,31-53 // numtm:2 /// NP_476517.1 // span:7-26,31-53 // numtm:2	gb:NM_057176.2 /DB_XREF=gi:20357592 /GEN=BSND /TID=Hs2.151291.1 /CNT=6 /FEA=FLmRNA /TIER=FL /STK=3 /LL=7809 /UG=Hs.151291 /DEF=Homo sapiens barttin (BSND), mRNA. /PROD=barttin /FL=gb:NM_057176.2 gb:AY034632.1
1552549_a_at	11.4	A	0.850342	0.1	NC	0.5	7.5	A	0.932373	Hs2.151291.1	gb:NM_057176.2 /DB_XREF=gi:20357592 /GEN=BSND /TID=Hs2.151291.1 /CNT=6 /FEA=FLmRNA /TIER=FL /STK=3 /LL=7809 /UG=Hs.151291 /DEF=Homo sapiens barttin (BSND), mRNA. /PROD=barttin /FL=gb:NM_057176.2 gb:AY034632.1	NM_057176	Hs.151291	Hs.151291	chr1:55464616-55474465 (+) // 94.85 // p32.3	Bartter syndrome, infantile, with sensorineural deafness (Barttin)	BSND	chr1p32.1	ENSG00000162399	7809	Q5VU50 /// Q8WZ55	---	602522 /// 606412	NP_476517	NM_057176	0006821 // chloride transport // inferred from electronic annotation	0005737 // cytoplasm // inferred from electronic annotation /// 0005886 // plasma membrane // inferred from electronic annotation /// 0005887 // integral to plasma membrane // inferred from sequence or structural similarity /// 0005887 // integral to plasma membrane // inferred from electronic annotation /// 0016020 // membrane // inferred from electronic annotation /// 0016021 // integral to mem…	0005254 // chloride channel activity // inferred from sequence or structural similarity /// 0005254 // chloride channel activity // inferred from electronic annotation /// 0005515 // protein binding // inferred from sequence or structural similarity /// 0005515 // protein binding // inferred from electronic annotation /// 0017081 // chloride channel regulator activity // inferred from electronic …	---	---	AAI03899.1 // span:7-26,31-53 // numtm:2 /// AAI03900.1 // span:7-26,31-53 // numtm:2 /// AAI03901.1 // span:7-26,31-53 // numtm:2 /// AAK57750.1 // span:7-26,31-53 // numtm:2 /// NP_476517.1 // span:7-26,31-53 // numtm:2	gb:NM_057176.2 /DB_XREF=gi:20357592 /GEN=BSND /TID=Hs2.151291.1 /CNT=6 /FEA=FLmRNA /TIER=FL /STK=3 /LL=7809 /UG=Hs.151291 /DEF=Homo sapiens barttin (BSND), mRNA. /PROD=barttin /FL=gb:NM_057176.2 gb:AY034632.1
1552552_s_at	28.3	P	0.046143	0.8	NC	0.232549	13.6	A	0.149658	Hs2.351812.1	gb:NM_130441.1 /DB_XREF=gi:18466805 /GEN=CLECSF11 /TID=Hs2.351812.1 /CNT=6 /FEA=FLmRNA /TIER=FL /STK=3 /LL=170482 /UG=Hs.351812 /DEF=Homo sapiens C-type (calcium dependent, carbohydrate-recognition domain) lectin, superfamily member 11 (CLECSF11), mRNA. /PROD=dendritic cell lectin b /FL=gb:NM_130441.1 gb:AF325459.1 gb:AF293615.1	NM_130441	Hs.351812	Hs.351812	chr12:7882040-7900074 (-) // 68.92 // p13.31	C-type lectin domain family 4, member C	CLEC4C	chr12p13.2-p12.3	ENSG00000198178	170482	B3KV04 /// D3DUU3 /// Q8WTT0	---	606677	NP_569708 /// NP_987099	NM_130441 /// NM_203503	0006955 // immune response // inferred from electronic annotation /// 0045087 // innate immune response // inferred from electronic annotation	0016020 // membrane // inferred from electronic annotation /// 0016021 // integral to membrane // inferred from electronic annotation	0005488 // binding // inferred from electronic annotation /// 0005529 // sugar binding // inferred from electronic annotation	---	---	AAI02016.1 // span:22-44 // numtm:1 /// AAI02017.1 // span:22-44 // numtm:1 /// AAI02018.1 // span:22-44 // numtm:1 /// AAI14339.1 // span:22-44 // numtm:1 /// BAG53616.1 // span:22-44 // numtm:1 /// AAQ88590.1 // span:22-44 // numtm:1 /// AAL37036.1 // span:22-44 // numtm:1 /// AAL37358.1 // span:22-44 // numtm:1 /// NP_569708.1 // span:22-44 // numtm:1	gb:NM_130441.1 /DB_XREF=gi:18466805 /GEN=CLECSF11 /TID=Hs2.351812.1 /CNT=6 /FEA=FLmRNA /TIER=FL /STK=3 /LL=170482 /UG=Hs.351812 /DEF=Homo sapiens C-type (calcium dependent, carbohydrate-recognition domain) lectin, superfamily member 11 (CLECSF11), mRNA. /PROD=dendritic cell lectin b /FL=gb:NM_130441.1 gb:AF325459.1 gb:AF293615.1
1552553_a_at	2.7	A	0.780518	-0.1	NC	0.416433	2.3	A	0.850342	Hs2.23248.1	gb:NM_021209.2 /DB_XREF=gi:20127597 /GEN=CARD12 /TID=Hs2.23248.1 /CNT=8 /FEA=FLmRNA /TIER=FL /STK=3 /LL=58484 /UG=Hs.23248 /DEF=Homo sapiens caspase recruitment domain family, member 12 (CARD12), mRNA. /PROD=caspase recruitment domain protein 12 /FL=gb:AY027790.1 gb:NM_021209.2 gb:AY027789.1 gb:AY035391.1 gb:AY027787.1	NM_021209	Hs.23248	Hs.574741	chr2:32449522-32490801 (-) // 98.88 // p22.3	NLR family, CARD domain containing 4	NLRC4	chr2p22-p21	ENSG00000091106	58484	A8K9F8 /// B3KTF0 /// Q9NPP4	---	606831	NP_067032	NM_021209	0006915 // apoptosis // inferred from electronic annotation /// 0006919 // activation of caspase activity // inferred from direct assay /// 0006954 // inflammatory response // inferred from electronic annotation /// 0016045 // detection of bacterium // inferred from direct assay /// 0042742 // defense response to bacterium // inferred from direct assay /// 0042981 // regulation of apoptosis // in…	0005622 // intracellular // non-traceable author statement /// 0005622 // intracellular // inferred from electronic annotation /// 0005737 // cytoplasm // inferred from electronic annotation	0000166 // nucleotide binding // inferred from electronic annotation /// 0000287 // magnesium ion binding // traceable author statement /// 0005515 // protein binding // inferred from physical interaction /// 0005515 // protein binding // inferred from electronic annotation /// 0005524 // ATP binding // inferred from direct assay /// 0005524 // ATP binding // inferred from electronic annotation /…	---	---	---	gb:NM_021209.2 /DB_XREF=gi:20127597 /GEN=CARD12 /TID=Hs2.23248.1 /CNT=8 /FEA=FLmRNA /TIER=FL /STK=3 /LL=58484 /UG=Hs.23248 /DEF=Homo sapiens caspase recruitment domain family, member 12 (CARD12), mRNA. /PROD=caspase recruitment domain protein 12 /FL=gb:AY027790.1 gb:NM_021209.2 gb:AY027789.1 gb:AY035391.1 gb:AY027787.1
1552554_a_at	7.2	A	0.432373	-1.6	NC	0.996479	21.6	A	0.125	Hs2.23248.1	gb:AY027790.1 /DB_XREF=gi:14324118 /GEN=CLAN1 /TID=Hs2.23248.1 /CNT=8 /FEA=FLmRNA /TIER=FL /STK=1 /LL=58484 /UG=Hs.23248 /DEF=Homo sapiens CLAND (CLAN1) mRNA, complete cds. /PROD=CLAND /FL=gb:AY027790.1 gb:NM_021209.2 gb:AY027789.1 gb:AY035391.1 gb:AY027787.1	AY027790	Hs.23248	Hs.574741	chr2:32449522-32490801 (-) // 98.88 // p22.3	NLR family, CARD domain containing 4	NLRC4	chr2p22-p21	ENSG00000091106	58484	A8K9F8 /// B3KTF0 /// Q9NPP4	---	606831	NP_067032	NM_021209	0006915 // apoptosis // inferred from electronic annotation /// 0006919 // activation of caspase activity // inferred from direct assay /// 0006954 // inflammatory response // inferred from electronic annotation /// 0016045 // detection of bacterium // inferred from direct assay /// 0042742 // defense response to bacterium // inferred from direct assay /// 0042981 // regulation of apoptosis // in…	0005622 // intracellular // non-traceable author statement /// 0005622 // intracellular // inferred from electronic annotation /// 0005737 // cytoplasm // inferred from electronic annotation	0000166 // nucleotide binding // inferred from electronic annotation /// 0000287 // magnesium ion binding // traceable author statement /// 0005515 // protein binding // inferred from physical interaction /// 0005515 // protein binding // inferred from electronic annotation /// 0005524 // ATP binding // inferred from direct assay /// 0005524 // ATP binding // inferred from electronic annotation /…	---	---	---	gb:AY027790.1 /DB_XREF=gi:14324118 /GEN=CLAN1 /TID=Hs2.23248.1 /CNT=8 /FEA=FLmRNA /TIER=FL /STK=1 /LL=58484 /UG=Hs.23248 /DEF=Homo sapiens CLAND (CLAN1) mRNA, complete cds. /PROD=CLAND /FL=gb:AY027790.1 gb:NM_021209.2 gb:AY027789.1 gb:AY035391.1 gb:AY027787.1
1552555_at	88.4	A	0.149658	1.1	NC	0.342437	34.3	A	0.246094	Hs2.256632.1	gb:NM_173502.1 /DB_XREF=gi:27735116 /TID=Hs2.256632.1 /CNT=8 /FEA=FLmRNA /TIER=FL /STK=3 /LL=146547 /UG_GENE=FLJ90661 /UG=Hs.256632 /UG_TITLE=hypothetical protein FLJ90661 /DEF=Homo sapiens hypothetical protein FLJ90661 (FLJ90661), mRNA. /FL=gb:NM_173502.1	NM_173502	Hs.256632	Hs.256632	chr16:31150246-31161387 (-) // 99.54 // p11.2	protease, serine, 36	PRSS36	chr16p11.2	ENSG00000178226	146547	B4DNP1 /// B4DW80 /// B7ZMK8 /// Q5K4E3	---	610560	NP_775773	NM_173502	0006508 // proteolysis // inferred from electronic annotation	0005576 // extracellular region // inferred from electronic annotation /// 0005578 // proteinaceous extracellular matrix // inferred from electronic annotation /// 0005737 // cytoplasm // inferred from direct assay	0003824 // catalytic activity // inferred from electronic annotation /// 0004252 // serine-type endopeptidase activity // inferred from direct assay /// 0004252 // serine-type endopeptidase activity // inferred from electronic annotation /// 0008233 // peptidase activity // inferred from electronic annotation /// 0008236 // serine-type peptidase activity // inferred from electronic annotation ///…	---	---	---	gb:NM_173502.1 /DB_XREF=gi:27735116 /TID=Hs2.256632.1 /CNT=8 /FEA=FLmRNA /TIER=FL /STK=3 /LL=146547 /UG_GENE=FLJ90661 /UG=Hs.256632 /UG_TITLE=hypothetical protein FLJ90661 /DEF=Homo sapiens hypothetical protein FLJ90661 (FLJ90661), mRNA. /FL=gb:NM_173502.1
1552557_a_at	33.2	P	0.023926	1.7	NC	0.115237	8.1	A	0.19458	Hs2.157825.1	gb:NM_144969.1 /DB_XREF=gi:21450652 /TID=Hs2.157825.1 /CNT=8 /FEA=FLmRNA /TIER=FL /STK=3 /LL=158866 /UG_GENE=ZDHHC15 /UG=Hs.157825 /UG_TITLE=zinc finger, DHHC domain containing 15 /DEF=Homo sapiens hypothetical protein FLJ31812 (ZDHHC15), mRNA. /FL=gb:NM_144969.1	NM_144969	Hs.157825	Hs.253211	chrX:74592060-74742875 (-) // 99.44 // q13.3	zinc finger, DHHC-type containing 15	ZDHHC15	chrXq13.3	ENSG00000102383	158866	B3KVG7 /// B3KY34 /// Q96MV8	---	300576 /// 300577	NP_001139728 /// NP_001139729 /// NP_659406	NM_001146256 /// NM_001146257 /// NM_144969	0016188 // synaptic vesicle maturation // inferred from electronic annotation /// 0018345 // protein palmitoylation // inferred from electronic annotation /// 0045184 // establishment of protein localization // inferred from electronic annotation	0016020 // membrane // inferred from electronic annotation /// 0016021 // integral to membrane // inferred from electronic annotation	0008270 // zinc ion binding // inferred from electronic annotation /// 0008415 // acyltransferase activity // inferred from electronic annotation /// 0016409 // palmitoyltransferase activity // inferred from electronic annotation /// 0016740 // transferase activity // inferred from electronic annotation /// 0046872 // metal ion binding // inferred from electronic annotation	---	---	NP_659406.1 // span:19-41,56-78,174-196,211-233 // numtm:4 /// NP_001139728.1 // span:19-41,45-67,165-187,202-224 // numtm:4	gb:NM_144969.1 /DB_XREF=gi:21450652 /TID=Hs2.157825.1 /CNT=8 /FEA=FLmRNA /TIER=FL /STK=3 /LL=158866 /UG_GENE=ZDHHC15 /UG=Hs.157825 /UG_TITLE=zinc finger, DHHC domain containing 15 /DEF=Homo sapiens hypothetical protein FLJ31812 (ZDHHC15), mRNA. /FL=gb:NM_144969.1
1552558_a_at	83	A	0.219482	-0.8	NC	0.5	113.8	A	0.149658	Hs2.110953.2	gb:NM_152256.1 /DB_XREF=gi:23111012 /GEN=RAI1 /TID=Hs2.110953.2 /CNT=7 /FEA=FLmRNA /TIER=FL /STK=3 /LL=10743 /UG=Hs.110953 /DEF=Homo sapiens retinoic acid induced 1 (RAI1), transcript variant 2, mRNA. /PROD=retinoic acid induced 1 isoform 2 /FL=gb:BC021209.1 gb:NM_152256.1	NM_152256	Hs.110953	Hs.655395	chr17:17685026-17714763 (+) // 96.13 // p11.2	retinoic acid induced 1	RAI1	chr17p11.2	ENSG00000108557	10743	A8MTC3 /// A8MXE8 /// C9JWB0 /// Q7Z5J4	---	182290 /// 607642	NP_109590	NM_030665	0001501 // skeletal system development // inferred from electronic annotation /// 0006357 // regulation of transcription from RNA polymerase II promoter // inferred from electronic annotation /// 0040015 // negative regulation of multicellular organism growth // inferred from electronic annotation	0005634 // nucleus // inferred from electronic annotation /// 0005737 // cytoplasm // inferred from electronic annotation	0005515 // protein binding // inferred from electronic annotation /// 0008270 // zinc ion binding // inferred from electronic annotation /// 0046872 // metal ion binding // inferred from electronic annotation	---	---	---	gb:NM_152256.1 /DB_XREF=gi:23111012 /GEN=RAI1 /TID=Hs2.110953.2 /CNT=7 /FEA=FLmRNA /TIER=FL /STK=3 /LL=10743 /UG=Hs.110953 /DEF=Homo sapiens retinoic acid induced 1 (RAI1), transcript variant 2, mRNA. /PROD=retinoic acid induced 1 isoform 2 /FL=gb:BC021209.1 gb:NM_152256.1
1552559_a_at	119.4	A	0.432373	-0.9	NC	0.975245	206.7	A	0.246094	Hs2.348711.1	gb:NM_139158.1 /DB_XREF=gi:21040234 /GEN=ALS2CR7 /TID=Hs2.348711.1 /CNT=7 /FEA=FLmRNA /TIER=FL /STK=3 /LL=65061 /UG=Hs.348711 /DEF=Homo sapiens amyotrophic lateral sclerosis 2 (juvenile) chromosome region, candidate 7 (ALS2CR7), mRNA. /PROD=amyotrophic lateral sclerosis 2 (juvenile)chromosome region, candidate 7 /FL=gb:AB053308.1 gb:NM_139158.1	NM_139158	Hs.348711	Hs.348711	chr2:202671191-202758770 (+) // 99.27 // q33.1	cyclin-dependent kinase 15	CDK15	chr2q33.2	ENSG00000138395	65061	Q96Q40	EC:2.7.11.22	---	NP_631897	NM_139158	0006468 // protein amino acid phosphorylation // inferred from electronic annotation	---	0000166 // nucleotide binding // inferred from electronic annotation /// 0004672 // protein kinase activity // inferred from electronic annotation /// 0004674 // protein serine/threonine kinase activity // inferred from electronic annotation /// 0004693 // cyclin-dependent protein kinase activity // inferred from electronic annotation /// 0005515 // protein binding // inferred from physical inter…	---	IPR001245 // Tyrosine protein kinase // 4.1E-18	---	gb:NM_139158.1 /DB_XREF=gi:21040234 /GEN=ALS2CR7 /TID=Hs2.348711.1 /CNT=7 /FEA=FLmRNA /TIER=FL /STK=3 /LL=65061 /UG=Hs.348711 /DEF=Homo sapiens amyotrophic lateral sclerosis 2 (juvenile) chromosome region, candidate 7 (ALS2CR7), mRNA. /PROD=amyotrophic lateral sclerosis 2 (juvenile)chromosome region, candidate 7 /FL=gb:AB053308.1 gb:NM_139158.1
1552562_at	142.6	P	0.023926	0.3	NC	0.074268	132	P	0.023926	Hs2.350875.1	gb:NM_144694.1 /DB_XREF=gi:21389598 /TID=Hs2.350875.1 /CNT=6 /FEA=FLmRNA /TIER=FL /STK=3 /LL=148268 /UG_GENE=FLJ30791 /UG=Hs.350875 /UG_TITLE=hypothetical protein FLJ30791 /DEF=Homo sapiens hypothetical protein FLJ30791 (FLJ30791), mRNA. /FL=gb:NM_144694.1	NM_144694	Hs.350875	Hs.350875	chr19:37959981-37976242 (+) // 93.46 // q13.12	zinc finger protein 570	ZNF570	chr19q13.12	ENSG00000171827	148268	B4DMP1 /// Q96NI8	---	---	NP_653295	NM_144694	0006350 // transcription // inferred from electronic annotation /// 0006355 // regulation of transcription, DNA-dependent // inferred from electronic annotation /// 0045449 // regulation of transcription // inferred from electronic annotation	0005622 // intracellular // inferred from electronic annotation /// 0005634 // nucleus // inferred from electronic annotation	0003676 // nucleic acid binding // inferred from electronic annotation /// 0003677 // DNA binding // inferred from electronic annotation /// 0008270 // zinc ion binding // inferred from electronic annotation /// 0046872 // metal ion binding // inferred from electronic annotation	---	---	---	gb:NM_144694.1 /DB_XREF=gi:21389598 /TID=Hs2.350875.1 /CNT=6 /FEA=FLmRNA /TIER=FL /STK=3 /LL=148268 /UG_GENE=FLJ30791 /UG=Hs.350875 /UG_TITLE=hypothetical protein FLJ30791 /DEF=Homo sapiens hypothetical protein FLJ30791 (FLJ30791), mRNA. /FL=gb:NM_144694.1
1552563_a_at	6.9	A	0.5	0.5	NC	0.284967	2.3	A	0.80542	Hs2.291342.1	gb:NM_145656.1 /DB_XREF=gi:21717829 /TID=Hs2.291342.1 /CNT=6 /FEA=FLmRNA /TIER=FL /STK=3 /LL=203081 /UG_GENE=C8orf6 /UG=Hs.291342 /UG_TITLE=chromosome 8 open reading frame 6 /DEF=Homo sapiens chromosome 8 open reading frame 6 (C8orf6), mRNA. /FL=gb:NM_145656.1	NM_145656	Hs.291342	Hs.662841	chr8:10994416-10996117 (-) // 99.42 // p23.1	---	---	---	---	---	---	---	---	---	---	---	---	---	---	---	---	gb:NM_145656.1 /DB_XREF=gi:21717829 /TID=Hs2.291342.1 /CNT=6 /FEA=FLmRNA /TIER=FL /STK=3 /LL=203081 /UG_GENE=C8orf6 /UG=Hs.291342 /UG_TITLE=chromosome 8 open reading frame 6 /DEF=Homo sapiens chromosome 8 open reading frame 6 (C8orf6), mRNA. /FL=gb:NM_145656.1
1552564_at	52.6	P	0.044922	2.1	NC	0.131343	16	A	0.303711	Hs2.292857.1	gb:NM_153205.1 /DB_XREF=gi:24119284 /TID=Hs2.292857.1 /CNT=6 /FEA=FLmRNA /TIER=FL /STK=3 /LL=119369 /UG_GENE=MGC34007 /UG=Hs.292857 /UG_TITLE=hypothetical protein MGC34007 /DEF=Homo sapiens hypothetical protein MGC34007 (MGC34007), mRNA. /FL=gb:NM_153205.1 gb:BC029544.1	NM_153205	Hs.292857	Hs.441287	chr10:92911767-92912836 (-) // 97.63 // q23.32	nudix (nucleoside diphosphate linked moiety X)-type motif 9 pseudogene 1	NUDT9P1	chr10q23.32	---	119369	---	---	---	---	NR_002779	---	---	---	---	---	---	gb:NM_153205.1 /DB_XREF=gi:24119284 /TID=Hs2.292857.1 /CNT=6 /FEA=FLmRNA /TIER=FL /STK=3 /LL=119369 /UG_GENE=MGC34007 /UG=Hs.292857 /UG_TITLE=hypothetical protein MGC34007 /DEF=Homo sapiens hypothetical protein MGC34007 (MGC34007), mRNA. /FL=gb:NM_153205.1 gb:BC029544.1
1552566_at	1.4	A	0.943848	-0.4	NC	0.881991	3.9	A	0.780518	Hs2.57772.1	gb:NM_144587.1 /DB_XREF=gi:21389372 /TID=Hs2.57772.1 /CNT=5 /FEA=FLmRNA /TIER=FL /STK=3 /LL=118663 /UG_GENE=FLJ25359 /UG=Hs.57772 /UG_TITLE=hypothetical protein FLJ25359 /DEF=Homo sapiens hypothetical protein FLJ25359 (FLJ25359), mRNA. /FL=gb:NM_144587.1	NM_144587	Hs.57772	Hs.422466	chr10:124030820-124097676 (+) // 99.95 // q26.13	BTB (POZ) domain containing 16	BTBD16	chr10q26.13	ENSG00000138152	118663	Q32M84	---	---	NP_653188	NM_144587	---	---	0005515 // protein binding // inferred from electronic annotation	---	IPR013069 // BTB/POZ // 2.3E-4 /// IPR013069 // BTB/POZ // 2.3E-4	---	gb:NM_144587.1 /DB_XREF=gi:21389372 /TID=Hs2.57772.1 /CNT=5 /FEA=FLmRNA /TIER=FL /STK=3 /LL=118663 /UG_GENE=FLJ25359 /UG=Hs.57772 /UG_TITLE=hypothetical protein FLJ25359 /DEF=Homo sapiens hypothetical protein FLJ25359 (FLJ25359), mRNA. /FL=gb:NM_144587.1
1552568_at	61.6	A	0.27417	2.2	NC	0.252851	8.7	A	0.5	Hs2.196584.1	gb:NM_031440.1 /DB_XREF=gi:13899262 /GEN=TMEM7 /TID=Hs2.196584.1 /CNT=5 /FEA=FLmRNA /TIER=FL /STK=3 /LL=83597 /UG=Hs.196584 /DEF=Homo sapiens transmembrane protein 7 (TMEM7), mRNA. /PROD=transmembrane protein 7 /FL=gb:NM_031440.1	NM_031440	Hs.196584	Hs.196584	chr3:46539484-46542439 (+) // 92.71 // p21.31	receptor (chemosensory) transporter protein 3	RTP3	chr3p21.3	ENSG00000163825	83597	Q9BQQ7	---	607181	NP_113628	NM_031440	0001580 // detection of chemical stimulus involved in sensory perception of bitter taste // inferred from direct assay /// 0006612 // protein targeting to membrane // inferred from direct assay	0005737 // cytoplasm // inferred from direct assay /// 0016020 // membrane // inferred from electronic annotation /// 0016021 // integral to membrane // inferred from electronic annotation	0005515 // protein binding // inferred from physical interaction	---	---	AAI31757.1 // span:211-228 // numtm:1 /// AAT70682.1 // span:211-228 // numtm:1 /// NP_113628.1 // span:211-228 // numtm:1	gb:NM_031440.1 /DB_XREF=gi:13899262 /GEN=TMEM7 /TID=Hs2.196584.1 /CNT=5 /FEA=FLmRNA /TIER=FL /STK=3 /LL=83597 /UG=Hs.196584 /DEF=Homo sapiens transmembrane protein 7 (TMEM7), mRNA. /PROD=transmembrane protein 7 /FL=gb:NM_031440.1
1552569_a_at	86.2	A	0.149658	1.1	MI	0.00225	37	A	0.366211	Hs2.196584.1	gb:NM_031440.1 /DB_XREF=gi:13899262 /GEN=TMEM7 /TID=Hs2.196584.1 /CNT=5 /FEA=FLmRNA /TIER=FL /STK=3 /LL=83597 /UG=Hs.196584 /DEF=Homo sapiens transmembrane protein 7 (TMEM7), mRNA. /PROD=transmembrane protein 7 /FL=gb:NM_031440.1	NM_031440	Hs.196584	Hs.196584	chr3:46539484-46542439 (+) // 92.71 // p21.31	receptor (chemosensory) transporter protein 3	RTP3	chr3p21.3	ENSG00000163825	83597	Q9BQQ7	---	607181	NP_113628	NM_031440	0001580 // detection of chemical stimulus involved in sensory perception of bitter taste // inferred from direct assay /// 0006612 // protein targeting to membrane // inferred from direct assay	0005737 // cytoplasm // inferred from direct assay /// 0016020 // membrane // inferred from electronic annotation /// 0016021 // integral to membrane // inferred from electronic annotation	0005515 // protein binding // inferred from physical interaction	---	---	AAI31757.1 // span:211-228 // numtm:1 /// AAT70682.1 // span:211-228 // numtm:1 /// NP_113628.1 // span:211-228 // numtm:1	gb:NM_031440.1 /DB_XREF=gi:13899262 /GEN=TMEM7 /TID=Hs2.196584.1 /CNT=5 /FEA=FLmRNA /TIER=FL /STK=3 /LL=83597 /UG=Hs.196584 /DEF=Homo sapiens transmembrane protein 7 (TMEM7), mRNA. /PROD=transmembrane protein 7 /FL=gb:NM_031440.1
1552570_at	3.3	A	0.246094	-1.1	NC	0.5	26.3	A	0.246094	Hs2.352217.1	gb:NM_144991.2 /DB_XREF=gi:22001419 /GEN=C21orf29 /TID=Hs2.352217.1 /CNT=8 /FEA=FLmRNA /TIER=FL /STK=3 /LL=54084 /UG=Hs.352217 /DEF=Homo sapiens chromosome 21 open reading frame 29 (C21orf29), mRNA. /PROD=TSP-EAR /FL=gb:NM_144991.2	NM_144991	Hs.352217	Hs.660703	chr21:45917695-46131495 (-) // 89.09 // q22.3	chromosome 21 open reading frame 29	C21orf29	chr21q22.3	ENSG00000175894	54084	A6NEX9 /// A8MW19 /// C9J6W8 /// C9JJP1 /// Q14C60 /// Q8WU66	---	612920	NP_659428	NM_144991	0007155 // cell adhesion // inferred from electronic annotation	0005576 // extracellular region // inferred from electronic annotation	0005198 // structural molecule activity // inferred from electronic annotation	---	---	---	gb:NM_144991.2 /DB_XREF=gi:22001419 /GEN=C21orf29 /TID=Hs2.352217.1 /CNT=8 /FEA=FLmRNA /TIER=FL /STK=3 /LL=54084 /UG=Hs.352217 /DEF=Homo sapiens chromosome 21 open reading frame 29 (C21orf29), mRNA. /PROD=TSP-EAR /FL=gb:NM_144991.2
1552572_a_at	55.6	P	0.005371	-0.1	NC	0.51942	61	P	0.001953	Hs2.373533.1	gb:NM_138731.1 /DB_XREF=gi:23503324 /GEN=MIPOL1 /TID=Hs2.373533.1 /CNT=6 /FEA=FLmRNA /TIER=FL /STK=3 /LL=145282 /UG=Hs.373533 /DEF=Homo sapiens mirror-image polydactyly gene 1 (MIPOL1), mRNA. /PROD=mirror-image polydactyly gene 1 /FL=gb:AY059470.1 gb:NM_138731.1	NM_138731	Hs.373533	Hs.660396	chr14:37688755-38016337 (+) // 90.36 // q13.3	mirror-image polydactyly 1	MIPOL1	chr14q13.3-q21.1	ENSG00000151338	145282	A8K735 /// D3DSA4 /// Q49AL5 /// Q4G0U7 /// Q8TD10	---	135750 /// 606850	NP_620059	NM_138731	---	---	---	---	---	---	gb:NM_138731.1 /DB_XREF=gi:23503324 /GEN=MIPOL1 /TID=Hs2.373533.1 /CNT=6 /FEA=FLmRNA /TIER=FL /STK=3 /LL=145282 /UG=Hs.373533 /DEF=Homo sapiens mirror-image polydactyly gene 1 (MIPOL1), mRNA. /PROD=mirror-image polydactyly gene 1 /FL=gb:AY059470.1 gb:NM_138731.1
1552573_s_at	202.2	P	0.00415	0.1	NC	0.318909	146.4	P	0.00293	Hs2.373533.1	gb:NM_138731.1 /DB_XREF=gi:23503324 /GEN=MIPOL1 /TID=Hs2.373533.1 /CNT=6 /FEA=FLmRNA /TIER=FL /STK=3 /LL=145282 /UG=Hs.373533 /DEF=Homo sapiens mirror-image polydactyly gene 1 (MIPOL1), mRNA. /PROD=mirror-image polydactyly gene 1 /FL=gb:AY059470.1 gb:NM_138731.1	NM_138731	Hs.373533	Hs.660396	chr14:37688755-38016337 (+) // 90.36 // q13.3	mirror-image polydactyly 1	MIPOL1	chr14q13.3-q21.1	ENSG00000151338	145282	A8K735 /// D3DSA4 /// Q49AL5 /// Q4G0U7 /// Q8TD10	---	135750 /// 606850	NP_620059	NM_138731	---	---	---	---	---	---	gb:NM_138731.1 /DB_XREF=gi:23503324 /GEN=MIPOL1 /TID=Hs2.373533.1 /CNT=6 /FEA=FLmRNA /TIER=FL /STK=3 /LL=145282 /UG=Hs.373533 /DEF=Homo sapiens mirror-image polydactyly gene 1 (MIPOL1), mRNA. /PROD=mirror-image polydactyly gene 1 /FL=gb:AY059470.1 gb:NM_138731.1
1552575_a_at	235.9	P	0.010742	0.5	I	0.000692	201.3	M	0.056152	Hs2.98573.1	gb:NM_153344.1 /DB_XREF=gi:23503276 /TID=Hs2.98573.1 /CNT=5 /FEA=FLmRNA /TIER=FL /STK=3 /LL=135398 /UG_GENE=MGC46457 /UG=Hs.98573 /UG_TITLE=hypothetical protein MGC46457 /DEF=Homo sapiens hypothetical protein MGC46457 (MGC46457), mRNA. /FL=gb:NM_153344.1	NM_153344	Hs.98573	Hs.485528	chr6:49518387-49522870 (+) // 75.6 // p12.3	chromosome 6 open reading frame 141	C6orf141	chr6p12.3	---	135398	Q5SZD1	---	---	NP_001139124	NM_001145652	---	---	---	---	---	---	gb:NM_153344.1 /DB_XREF=gi:23503276 /TID=Hs2.98573.1 /CNT=5 /FEA=FLmRNA /TIER=FL /STK=3 /LL=135398 /UG_GENE=MGC46457 /UG=Hs.98573 /UG_TITLE=hypothetical protein MGC46457 /DEF=Homo sapiens hypothetical protein MGC46457 (MGC46457), mRNA. /FL=gb:NM_153344.1
1552576_at	48.3	A	0.432373	2.2	NC	0.050553	5.8	A	0.633789	Hs2.348518.1	gb:NM_145300.1 /DB_XREF=gi:21686980 /TID=Hs2.348518.1 /CNT=5 /FEA=FLmRNA /TIER=FL /STK=3 /LL=200420 /UG_GENE=LOC200420 /UG=Hs.348518 /UG_TITLE=LOC200420 /DEF=Homo sapiens LOC200420 (LOC200420), mRNA. /FL=gb:BC014492.1 gb:NM_145300.1	NM_145300	Hs.348518	Hs.278983	chr2:73872045-73912692 (+) // 74.53 // p13.1 /// chr2:73826577-73852404 (+) // 63.35 // p13.1	Alstrom syndrome 1 pseudogene	ALMS1P	chr2p13.1	ENSG00000163016 /// ENSG00000244120	200420	Q96L16	---	---	---	NR_003683	---	---	---	---	---	---	gb:NM_145300.1 /DB_XREF=gi:21686980 /TID=Hs2.348518.1 /CNT=5 /FEA=FLmRNA /TIER=FL /STK=3 /LL=200420 /UG_GENE=LOC200420 /UG=Hs.348518 /UG_TITLE=LOC200420 /DEF=Homo sapiens LOC200420 (LOC200420), mRNA. /FL=gb:BC014492.1 gb:NM_145300.1
1552578_a_at	18.4	A	0.219482	0	NC	0.274048	14	A	0.432373	Hs2.352249.1	gb:NM_138995.1 /DB_XREF=gi:20428778 /GEN=MYO3B /TID=Hs2.352249.1 /CNT=4 /FEA=FLmRNA /TIER=FL /STK=3 /LL=140469 /UG=Hs.352249 /DEF=Homo sapiens myosin IIIB (MYO3B), mRNA. /PROD=myosin IIIB /FL=gb:NM_138995.1 gb:AF369908.1	NM_138995	Hs.352249	Hs.671900	chr2:171034654-171510983 (+) // 95.18 // q31.1	myosin IIIB	MYO3B	chr2q31.1-q31.2	ENSG00000071909	140469	B7ZM71 /// B8ZZR2 /// B9A022 /// Q8WXR4	EC:2.7.11.1	610040	NP_001077084 /// NP_001165113 /// NP_620482	NM_001083615 /// NM_001171642 /// NM_138995	0006468 // protein amino acid phosphorylation // inferred from electronic annotation /// 0007601 // visual perception // inferred from electronic annotation /// 0050896 // response to stimulus // inferred from electronic annotation	0005737 // cytoplasm // inferred from electronic annotation /// 0005856 // cytoskeleton // inferred from electronic annotation /// 0016459 // myosin complex // inferred from electronic annotation	0000166 // nucleotide binding // inferred from electronic annotation /// 0003774 // motor activity // inferred from electronic annotation /// 0003779 // actin binding // inferred from electronic annotation /// 0004672 // protein kinase activity // inferred from electronic annotation /// 0004674 // protein serine/threonine kinase activity // inferred from electronic annotation /// 0005524 // ATP b…	---	---	---	gb:NM_138995.1 /DB_XREF=gi:20428778 /GEN=MYO3B /TID=Hs2.352249.1 /CNT=4 /FEA=FLmRNA /TIER=FL /STK=3 /LL=140469 /UG=Hs.352249 /DEF=Homo sapiens myosin IIIB (MYO3B), mRNA. /PROD=myosin IIIB /FL=gb:NM_138995.1 gb:AF369908.1
1552579_a_at	47.3	A	0.149658	0.3	NC	0.703911	30.9	A	0.129639	Hs2.178748.1	gb:NM_003813.2 /DB_XREF=gi:15812182 /GEN=ADAM21 /TID=Hs2.178748.1 /CNT=4 /FEA=FLmRNA /TIER=FL /STK=3 /LL=8747 /UG=Hs.178748 /DEF=Homo sapiens a disintegrin and metalloproteinase domain 21 (ADAM21), mRNA. /PROD=a disintegrin and metalloproteinase domain 21preproprotein /FL=gb:NM_003813.2	NM_003813	Hs.178748	Hs.178748	chr14:70924216-70926622 (+) // 99.46 // q24.2 /// chr14:70711970-70714377 (-) // 96.89 // q24.2	ADAM metallopeptidase domain 21	ADAM21	chr14q24.1	ENSG00000139985	8747	Q9UKJ8	---	603713	NP_003804	NM_003813	0006508 // proteolysis // inferred from electronic annotation /// 0007338 // single fertilization // traceable author statement	0016020 // membrane // inferred from electronic annotation /// 0016021 // integral to membrane // inferred from electronic annotation	0004222 // metalloendopeptidase activity // inferred from electronic annotation /// 0008233 // peptidase activity // inferred from electronic annotation /// 0008237 // metallopeptidase activity // traceable author statement /// 0008237 // metallopeptidase activity // inferred from electronic annotation /// 0008270 // zinc ion binding // inferred from electronic annotation /// 0016787 // hydrolase…	---	---	AAI09025.1 // span:7-29,685-707 // numtm:2 /// NP_003804.1 // span:7-29,685-707 // numtm:2	gb:NM_003813.2 /DB_XREF=gi:15812182 /GEN=ADAM21 /TID=Hs2.178748.1 /CNT=4 /FEA=FLmRNA /TIER=FL /STK=3 /LL=8747 /UG=Hs.178748 /DEF=Homo sapiens a disintegrin and metalloproteinase domain 21 (ADAM21), mRNA. /PROD=a disintegrin and metalloproteinase domain 21preproprotein /FL=gb:NM_003813.2
1552580_at	200.5	P	0.000244	1	NC	0.009292	110.4	P	0.00293	Hs2.276429.1	gb:NM_173553.1 /DB_XREF=gi:27734882 /TID=Hs2.276429.1 /CNT=4 /FEA=FLmRNA /TIER=FL /STK=3 /LL=205860 /UG_GENE=FLJ25801 /UG=Hs.276429 /UG_TITLE=hypothetical protein FLJ25801 /DEF=Homo sapiens hypothetical protein FLJ25801 (FLJ25801), mRNA. /FL=gb:NM_173553.1	NM_173553	Hs.276429	Hs.276429	chr4:189012426-189026408 (-) // 99.24 // q35.2	tripartite motif family-like 2	TRIML2	chr4q35.2	ENSG00000179046	205860	B7Z6J6 /// B7ZLC3 /// Q6T5J5 /// Q8N7C3	---	---	NP_775824	NM_173553	---	0005622 // intracellular // inferred from electronic annotation	0008270 // zinc ion binding // inferred from electronic annotation	---	---	---	gb:NM_173553.1 /DB_XREF=gi:27734882 /TID=Hs2.276429.1 /CNT=4 /FEA=FLmRNA /TIER=FL /STK=3 /LL=205860 /UG_GENE=FLJ25801 /UG=Hs.276429 /UG_TITLE=hypothetical protein FLJ25801 /DEF=Homo sapiens hypothetical protein FLJ25801 (FLJ25801), mRNA. /FL=gb:NM_173553.1
1552582_at	8.1	A	0.533936	-1	NC	0.888286	13.5	A	0.129639	Hs2.366575.1	gb:NM_172025.1 /DB_XREF=gi:25952073 /GEN=ABCC13 /TID=Hs2.366575.1 /CNT=4 /FEA=FLmRNA /TIER=FL /STK=3 /LL=150000 /UG=Hs.366575 /DEF=Homo sapiens ATP-binding cassette, sub-family C (CFTRMRP), member 13 (ABCC13), transcript variant 4, mRNA. /PROD=ATP-binding cassette protein C13 isoform d /FL=gb:AF518321.1 gb:NM_172025.1	NM_172025	Hs.366575	Hs.366575	chr21:15646119-15663704 (+) // 98.06 // q11.2	ATP-binding cassette, sub-family C (CFTR/MRP), member 13, pseudogene	ABCC13	chr21q11.2	ENSG00000215557	150000	Q9NSE7	---	608835	---	NR_003087 /// NR_003088	0006810 // transport // inferred from electronic annotation /// 0055085 // transmembrane transport // inferred from electronic annotation	0005634 // nucleus // non-traceable author statement /// 0016020 // membrane // inferred from electronic annotation /// 0016021 // integral to membrane // inferred from electronic annotation	0005524 // ATP binding // inferred from electronic annotation /// 0042626 // ATPase activity, coupled to transmembrane movement of substances // inferred from electronic annotation	---	---	---	gb:NM_172025.1 /DB_XREF=gi:25952073 /GEN=ABCC13 /TID=Hs2.366575.1 /CNT=4 /FEA=FLmRNA /TIER=FL /STK=3 /LL=150000 /UG=Hs.366575 /DEF=Homo sapiens ATP-binding cassette, sub-family C (CFTRMRP), member 13 (ABCC13), transcript variant 4, mRNA. /PROD=ATP-binding cassette protein C13 isoform d /FL=gb:AF518321.1 gb:NM_172025.1
1552583_s_at	17	A	0.366211	0.5	NC	0.633407	14.7	A	0.432373	Hs2.366575.1	gb:NM_172025.1 /DB_XREF=gi:25952073 /GEN=ABCC13 /TID=Hs2.366575.1 /CNT=4 /FEA=FLmRNA /TIER=FL /STK=3 /LL=150000 /UG=Hs.366575 /DEF=Homo sapiens ATP-binding cassette, sub-family C (CFTRMRP), member 13 (ABCC13), transcript variant 4, mRNA. /PROD=ATP-binding cassette protein C13 isoform d /FL=gb:AF518321.1 gb:NM_172025.1	NM_172025	Hs.366575	Hs.366575	chr21:15646119-15663704 (+) // 98.06 // q11.2	ATP-binding cassette, sub-family C (CFTR/MRP), member 13, pseudogene	ABCC13	chr21q11.2	ENSG00000215557	150000	Q9NSE7	---	608835	---	NR_003087 /// NR_003088	0006810 // transport // inferred from electronic annotation /// 0055085 // transmembrane transport // inferred from electronic annotation	0005634 // nucleus // non-traceable author statement /// 0016020 // membrane // inferred from electronic annotation /// 0016021 // integral to membrane // inferred from electronic annotation	0005524 // ATP binding // inferred from electronic annotation /// 0042626 // ATPase activity, coupled to transmembrane movement of substances // inferred from electronic annotation	---	IPR001140 // ABC transporter, transmembrane region // 1.6E-5 /// IPR001140 // ABC transporter, transmembrane region // 3.4E-10	AAL47201.1 // span:117-139,152-174 // numtm:2 /// AAQ22368.1 // span:117-139,152-174 // numtm:2 /// AAL99903.1 // span:117-139,152-174 // numtm:2	gb:NM_172025.1 /DB_XREF=gi:25952073 /GEN=ABCC13 /TID=Hs2.366575.1 /CNT=4 /FEA=FLmRNA /TIER=FL /STK=3 /LL=150000 /UG=Hs.366575 /DEF=Homo sapiens ATP-binding cassette, sub-family C (CFTRMRP), member 13 (ABCC13), transcript variant 4, mRNA. /PROD=ATP-binding cassette protein C13 isoform d /FL=gb:AF518321.1 gb:NM_172025.1
1552584_at	17.3	A	0.366211	-1.1	D	0.999562	33.8	A	0.111572	Hs2.121544.1	gb:NM_153701.1 /DB_XREF=gi:24497439 /GEN=IL12RB1 /TID=Hs2.121544.1 /CNT=5 /FEA=FLmRNA /TIER=FL /STK=3 /LL=3594 /UG=Hs.121544 /DEF=Homo sapiens interleukin 12 receptor, beta 1 (IL12RB1), transcript variant 2, mRNA. /PROD=interleukin 12 receptor, beta 1 isoform 2precursor /FL=gb:BC029121.1 gb:NM_153701.1	NM_153701	Hs.121544	Hs.567294	chr19:17924007-18197702 (-) // 57.4 // p13.11	interleukin 12 receptor, beta 1	IL12RB1	chr19p13.1	ENSG00000096996	3594	P42701	---	209950 /// 601604	NP_005526 /// NP_714912	NM_005535 /// NM_153701	0007165 // signal transduction // non-traceable author statement /// 0007166 // cell surface receptor linked signaling pathway // traceable author statement /// 0008284 // positive regulation of cell proliferation // traceable author statement /// 0018108 // peptidyl-tyrosine phosphorylation // inferred from electronic annotation	0005887 // integral to plasma membrane // traceable author statement /// 0009897 // external side of plasma membrane // inferred from electronic annotation /// 0016020 // membrane // inferred from electronic annotation /// 0016021 // integral to membrane // inferred from electronic annotation	0004872 // receptor activity // inferred from electronic annotation /// 0004888 // transmembrane receptor activity // traceable author statement /// 0004896 // cytokine receptor activity // traceable author statement /// 0004896 // cytokine receptor activity // inferred from electronic annotation	---	---	---	gb:NM_153701.1 /DB_XREF=gi:24497439 /GEN=IL12RB1 /TID=Hs2.121544.1 /CNT=5 /FEA=FLmRNA /TIER=FL /STK=3 /LL=3594 /UG=Hs.121544 /DEF=Homo sapiens interleukin 12 receptor, beta 1 (IL12RB1), transcript variant 2, mRNA. /PROD=interleukin 12 receptor, beta 1 isoform 2precursor /FL=gb:BC029121.1 gb:NM_153701.1
1552585_s_at	23	A	0.095215	0.1	NC	0.5	22.1	A	0.171387	Hs2.44385.2	gb:NM_172196.1 /DB_XREF=gi:26787965 /GEN=ALF /TID=Hs2.44385.2 /CNT=3 /FEA=FLmRNA /TIER=FL /STK=3 /LL=11036 /UG=Hs.44385 /DEF=Homo sapiens TFIIA-alphabeta-like factor (ALF), transcript variant 2, mRNA. /PROD=TFIIA-alphabeta-like factor isoform 2 /FL=gb:NM_172196.1	NM_172196	Hs.44385	---	chr2:48844947-48960284 (+) // 87.74 // p16.3	general transcription factor IIA, 1-like	GTF2A1L	chr2p16.3	ENSG00000242441	11036	A8MXJ1 /// Q9UNN4	---	605358	NP_006863 /// NP_751946	NM_006872 /// NM_172196	0006350 // transcription // inferred from electronic annotation /// 0006366 // transcription from RNA polymerase II promoter // traceable author statement /// 0006367 // transcription initiation from RNA polymerase II promoter // inferred from electronic annotation /// 0045449 // regulation of transcription // inferred from electronic annotation	0005634 // nucleus // inferred from electronic annotation /// 0005672 // transcription factor TFIIA complex // inferred from electronic annotation	0003677 // DNA binding // inferred from electronic annotation /// 0003702 // RNA polymerase II transcription factor activity // inferred from electronic annotation /// 0003702 // RNA polymerase II transcription factor activity // traceable author statement /// 0003713 // transcription coactivator activity // traceable author statement	---	---	---	gb:NM_172196.1 /DB_XREF=gi:26787965 /GEN=ALF /TID=Hs2.44385.2 /CNT=3 /FEA=FLmRNA /TIER=FL /STK=3 /LL=11036 /UG=Hs.44385 /DEF=Homo sapiens TFIIA-alphabeta-like factor (ALF), transcript variant 2, mRNA. /PROD=TFIIA-alphabeta-like factor isoform 2 /FL=gb:NM_172196.1
1552586_at	44.7	A	0.080566	-0.2	NC	0.5	52	A	0.129639	Hs2.375034.1	gb:NM_145068.2 /DB_XREF=gi:22027467 /GEN=TRPV3 /TID=Hs2.375034.1 /CNT=5 /FEA=FLmRNA /TIER=FL /STK=3 /LL=162514 /UG=Hs.375034 /DEF=Homo sapiens transient receptor potential cation channel, subfamily V, member 3 (TRPV3), mRNA. /PROD=transient receptor potential cation channel,subfamily V, member 3 /FL=gb:NM_145068.2 gb:AF514998.1 gb:AY118268.1	NM_145068	Hs.375034	Hs.446255	chr17:3416485-3461289 (-) // 98.96 // p13.2	transient receptor potential cation channel, subfamily V, member 3	TRPV3	chr17p13.2	ENSG00000167723	162514	B2KYM6 /// B3KXH2 /// B3KXP7 /// B4E3L1 /// B7ZKP6 /// B7ZKP9 /// Q2M3L1 /// Q8NET8	---	607066	NP_659505	NM_145068	0006810 // transport // inferred from electronic annotation /// 0006811 // ion transport // inferred from electronic annotation /// 0006816 // calcium ion transport // inferred from electronic annotation /// 0009266 // response to temperature stimulus // inferred from electronic annotation /// 0055085 // transmembrane transport // inferred from electronic annotation	0016020 // membrane // inferred from electronic annotation /// 0016021 // integral to membrane // inferred from electronic annotation	0004872 // receptor activity // inferred from electronic annotation /// 0005216 // ion channel activity // inferred from electronic annotation /// 0005262 // calcium channel activity // inferred from electronic annotation	---	---	AAM54027.1 // span:439-461,484-506,521-543,548-570,590-609,652-674 // numtm:6 /// NP_659505.1 // span:439-461,484-506,521-543,548-570,590-609,652-674 // numtm:6	gb:NM_145068.2 /DB_XREF=gi:22027467 /GEN=TRPV3 /TID=Hs2.375034.1 /CNT=5 /FEA=FLmRNA /TIER=FL /STK=3 /LL=162514 /UG=Hs.375034 /DEF=Homo sapiens transient receptor potential cation channel, subfamily V, member 3 (TRPV3), mRNA. /PROD=transient receptor potential cation channel,subfamily V, member 3 /FL=gb:NM_145068.2 gb:AF514998.1 gb:AY118268.1
1552587_at	18.5	P	0.028564	-0.9	NC	0.669411	33.8	P	0.005859	Hs2.246284.1	gb:NM_173538.1 /DB_XREF=gi:27734928 /TID=Hs2.246284.1 /CNT=5 /FEA=FLmRNA /TIER=FL /STK=3 /LL=168975 /UG_GENE=FLJ35802 /UG=Hs.246284 /UG_TITLE=hypothetical protein FLJ35802 /DEF=Homo sapiens hypothetical protein FLJ35802 (FLJ35802), mRNA. /FL=gb:NM_173538.1	NM_173538	Hs.246284	Hs.246284	chr8:87878672-88395086 (+) // 91.94 // q21.3	cyclic nucleotide binding domain containing 1	CNBD1	chr8q21.3	ENSG00000176571	168975	Q8NA66	---	---	NP_775809	NM_173538	---	---	---	---	IPR000595 // Cyclic nucleotide-binding // 2.1E-8	---	gb:NM_173538.1 /DB_XREF=gi:27734928 /TID=Hs2.246284.1 /CNT=5 /FEA=FLmRNA /TIER=FL /STK=3 /LL=168975 /UG_GENE=FLJ35802 /UG=Hs.246284 /UG_TITLE=hypothetical protein FLJ35802 /DEF=Homo sapiens hypothetical protein FLJ35802 (FLJ35802), mRNA. /FL=gb:NM_173538.1
1552588_a_at	4	A	0.828613	0.5	NC	0.861614	2	A	0.828613	Hs2.246284.1	gb:NM_173538.1 /DB_XREF=gi:27734928 /TID=Hs2.246284.1 /CNT=5 /FEA=FLmRNA /TIER=FL /STK=3 /LL=168975 /UG_GENE=FLJ35802 /UG=Hs.246284 /UG_TITLE=hypothetical protein FLJ35802 /DEF=Homo sapiens hypothetical protein FLJ35802 (FLJ35802), mRNA. /FL=gb:NM_173538.1	NM_173538	Hs.246284	Hs.246284	chr8:87878672-88395086 (+) // 91.94 // q21.3	cyclic nucleotide binding domain containing 1	CNBD1	chr8q21.3	---	168975	Q8NA66	---	---	NP_775809	NM_173538	---	---	---	---	IPR000595 // Cyclic nucleotide-binding // 2.1E-8	---	gb:NM_173538.1 /DB_XREF=gi:27734928 /TID=Hs2.246284.1 /CNT=5 /FEA=FLmRNA /TIER=FL /STK=3 /LL=168975 /UG_GENE=FLJ35802 /UG=Hs.246284 /UG_TITLE=hypothetical protein FLJ35802 /DEF=Homo sapiens hypothetical protein FLJ35802 (FLJ35802), mRNA. /FL=gb:NM_173538.1
1552590_a_at	2.1	A	0.72583	-3.4	NC	0.921063	10.8	A	0.5	Hs2.343663.1	gb:NM_145189.1 /DB_XREF=gi:21729889 /GEN=ABCC12 /TID=Hs2.343663.1 /CNT=4 /FEA=FLmRNA /TIER=FL /STK=3 /LL=94160 /UG=Hs.343663 /DEF=Homo sapiens ATP-binding cassette, sub-family C (CFTRMRP), member 12 (ABCC12), transcript variant C, mRNA. /PROD=ATP-binding cassette, sub-family C, member 12isoform c-p1 /FL=gb:NM_033226.1 gb:AF411577.1 gb:NM_145189.1 gb:AY040220.1	NM_145189	Hs.343663	Hs.410111	chr16:48116883-48180681 (-) // 99.35 // q12.1	ATP-binding cassette, sub-family C (CFTR/MRP), member 12	ABCC12	chr16q12.1	ENSG00000140798	94160	B3KV20 /// B4DYN2 /// Q96J65	---	607041	NP_150229	NM_033226	0006810 // transport // inferred from electronic annotation /// 0055085 // transmembrane transport // inferred from electronic annotation	0005739 // mitochondrion // inferred from electronic annotation /// 0016020 // membrane // inferred from electronic annotation /// 0016021 // integral to membrane // inferred from electronic annotation	0000166 // nucleotide binding // inferred from electronic annotation /// 0005524 // ATP binding // inferred from electronic annotation /// 0016887 // ATPase activity // inferred from electronic annotation /// 0017111 // nucleoside-triphosphatase activity // inferred from electronic annotation /// 0042626 // ATPase activity, coupled to transmembrane movement of substances // inferred from electron…	---	---	AAK76740.1 // span:127-149,159-181,252-274,347-369,376-398,796-818,851-873,935-969,1031-1053 // numtm:9 /// NP_150229.2 // span:127-149,159-181,252-274,347-369,376-398,796-818,851-873,935-969,1031-1053 // numtm:9	gb:NM_145189.1 /DB_XREF=gi:21729889 /GEN=ABCC12 /TID=Hs2.343663.1 /CNT=4 /FEA=FLmRNA /TIER=FL /STK=3 /LL=94160 /UG=Hs.343663 /DEF=Homo sapiens ATP-binding cassette, sub-family C (CFTRMRP), member 12 (ABCC12), transcript variant C, mRNA. /PROD=ATP-binding cassette, sub-family C, member 12isoform c-p1 /FL=gb:NM_033226.1 gb:AF411577.1 gb:NM_145189.1 gb:AY040220.1
1552592_at	16.7	A	0.080566	0	NC	0.252851	10.1	A	0.366211	Hs2.314141.1	gb:NM_147191.1 /DB_XREF=gi:22218340 /GEN=MMP21 /TID=Hs2.314141.1 /CNT=4 /FEA=FLmRNA /TIER=FL /STK=3 /LL=118856 /UG=Hs.314141 /DEF=Homo sapiens matrix metalloproteinase 21 (MMP21), mRNA. /PROD=matrix metalloproteinase 21 /FL=gb:AF520613.1 gb:AF331526.1 gb:NM_147191.1	NM_147191	Hs.314141	Hs.314141	chr10:127455028-127464390 (-) // 94.58 // q26.13	matrix metallopeptidase 21	MMP21	chr10q26.13	ENSG00000154485	118856	Q8N119	EC:3.4.24.-	608416	NP_671724	NM_147191	0006508 // proteolysis // inferred from electronic annotation /// 0008152 // metabolic process // inferred from electronic annotation	0005576 // extracellular region // inferred from electronic annotation /// 0031012 // extracellular matrix // inferred from electronic annotation	0004222 // metalloendopeptidase activity // inferred from electronic annotation /// 0005509 // calcium ion binding // inferred from electronic annotation /// 0008233 // peptidase activity // inferred from electronic annotation /// 0008237 // metallopeptidase activity // inferred from electronic annotation /// 0008270 // zinc ion binding // inferred from electronic annotation /// 0016787 // hydrol…	Matrix_Metalloproteinases // GenMAPP	---	---	gb:NM_147191.1 /DB_XREF=gi:22218340 /GEN=MMP21 /TID=Hs2.314141.1 /CNT=4 /FEA=FLmRNA /TIER=FL /STK=3 /LL=118856 /UG=Hs.314141 /DEF=Homo sapiens matrix metalloproteinase 21 (MMP21), mRNA. /PROD=matrix metalloproteinase 21 /FL=gb:AF520613.1 gb:AF331526.1 gb:NM_147191.1
1552594_at	33.1	A	0.398926	3.3	NC	0.213188	12.5	A	0.533936	Hs2.160436.1	gb:NM_139172.1 /DB_XREF=gi:21040262 /TID=Hs2.160436.1 /CNT=4 /FEA=FLmRNA /TIER=FL /STK=3 /LL=147744 /UG_GENE=MDAC1 /UG=Hs.160436 /UG_TITLE=MDAC1 /DEF=Homo sapiens MDAC1 (MDAC1), mRNA. /FL=gb:AF442729.1 gb:NM_139172.1	NM_139172	Hs.160436	Hs.590943	chr19:55888202-55889612 (+) // 82.08 // q13.42	transmembrane protein 190	TMEM190	chr19q13.42	ENSG00000160472	147744	Q8WZ59	---	---	NP_631911	NM_139172	---	0016020 // membrane // inferred from electronic annotation /// 0016021 // integral to membrane // inferred from electronic annotation	---	---	---	AAI28190.1 // span:82-104 // numtm:1 /// AAI28191.1 // span:82-104 // numtm:1 /// AAL35294.1 // span:82-104 // numtm:1 /// NP_631911.1 // span:82-104 // numtm:1	gb:NM_139172.1 /DB_XREF=gi:21040262 /TID=Hs2.160436.1 /CNT=4 /FEA=FLmRNA /TIER=FL /STK=3 /LL=147744 /UG_GENE=MDAC1 /UG=Hs.160436 /UG_TITLE=MDAC1 /DEF=Homo sapiens MDAC1 (MDAC1), mRNA. /FL=gb:AF442729.1 gb:NM_139172.1
1552596_at	10.3	A	0.850342	0.1	NC	0.5	6.6	A	0.888428	Hs2.374672.1	gb:NM_139285.1 /DB_XREF=gi:21281674 /GEN=GAR17 /TID=Hs2.374672.1 /CNT=3 /FEA=FLmRNA /TIER=FL /STK=3 /LL=246176 /UG=Hs.374672 /DEF=Homo sapiens GAS2-related protein (GAR17), mRNA. /PROD=GAS2-related protein /FL=gb:AF508784.1 gb:NM_139285.1 gb:AF508785.1	NM_139285	Hs.374672	Hs.591194	chr17:34071765-34079897 (-) // 98.75 // q12	growth arrest-specific 2 like 2	GAS2L2	chr17q12	ENSG00000132139	246176	C9JK56 /// Q8NHY3	---	611398	NP_644814	NM_139285	0007050 // cell cycle arrest // inferred from electronic annotation	0005737 // cytoplasm // inferred from electronic annotation /// 0005856 // cytoskeleton // inferred from electronic annotation	---	---	---	---	gb:NM_139285.1 /DB_XREF=gi:21281674 /GEN=GAR17 /TID=Hs2.374672.1 /CNT=3 /FEA=FLmRNA /TIER=FL /STK=3 /LL=246176 /UG=Hs.374672 /DEF=Homo sapiens GAS2-related protein (GAR17), mRNA. /PROD=GAS2-related protein /FL=gb:AF508784.1 gb:NM_139285.1 gb:AF508785.1
1552598_at	38	A	0.5	0.8	NC	0.330589	24.4	A	0.27417	Hs2.335877.1	gb:NM_133490.2 /DB_XREF=gi:27436994 /GEN=KCNG4 /TID=Hs2.335877.1 /CNT=3 /FEA=FLmRNA /TIER=FL /STK=3 /LL=93107 /UG=Hs.335877 /DEF=Homo sapiens potassium voltage-gated channel, subfamily G, member 4 (KCNG4), transcript variant 2, mRNA. /PROD=potassium voltage-gated channel, subfamily G,member 4 isoform 2 /FL=gb:BC008969.1 gb:NM_133490.2	NM_133490	Hs.335877	Hs.335877	chr16:84269013-84273356 (-) // 75.88 // q24.1	potassium voltage-gated channel, subfamily G, member 4	KCNG4	chr16q24.1	ENSG00000168418	93107	Q32MC1 /// Q547S7 /// Q8TDN1	---	607603	NP_758857	NM_172347	0006810 // transport // inferred from electronic annotation /// 0006811 // ion transport // inferred from electronic annotation /// 0006813 // potassium ion transport // inferred from electronic annotation /// 0055085 // transmembrane transport // inferred from electronic annotation	0005886 // plasma membrane // inferred from electronic annotation /// 0008076 // voltage-gated potassium channel complex // inferred from electronic annotation /// 0016020 // membrane // inferred from electronic annotation /// 0016021 // integral to membrane // inferred from electronic annotation	0005216 // ion channel activity // inferred from electronic annotation /// 0005244 // voltage-gated ion channel activity // inferred from electronic annotation /// 0005249 // voltage-gated potassium channel activity // inferred from electronic annotation /// 0005267 // potassium channel activity // inferred from electronic annotation /// 0005515 // protein binding // inferred from electronic anno…	---	---	---	gb:NM_133490.2 /DB_XREF=gi:27436994 /GEN=KCNG4 /TID=Hs2.335877.1 /CNT=3 /FEA=FLmRNA /TIER=FL /STK=3 /LL=93107 /UG=Hs.335877 /DEF=Homo sapiens potassium voltage-gated channel, subfamily G, member 4 (KCNG4), transcript variant 2, mRNA. /PROD=potassium voltage-gated channel, subfamily G,member 4 isoform 2 /FL=gb:BC008969.1 gb:NM_133490.2
1552599_at	33.4	P	0.01416	-0.3	NC	0.5	45.9	P	0.046143	Hs2.147664.1	gb:NM_152990.2 /DB_XREF=gi:24475838 /TID=Hs2.147664.1 /CNT=3 /FEA=FLmRNA /TIER=FL /STK=3 /LL=222659 /UG_GENE=STEPP /UG=Hs.147664 /UG_TITLE=small testis-specific peroxisomal protein /DEF=Homo sapiens small testis-specific peroxisomal protein (STEPP), mRNA. /FL=gb:AF486827.1 gb:NM_152990.2	NM_152990	Hs.147664	Hs.520097	chr6:36358330-36368311 (-) // 96.44 // p21.31	peroxisomal, testis specific 1	PXT1	chr6p21.31	ENSG00000179165	222659	Q8NFP0	---	---	NP_694535	NM_152990	---	0005777 // peroxisome // inferred from electronic annotation	---	---	---	---	gb:NM_152990.2 /DB_XREF=gi:24475838 /TID=Hs2.147664.1 /CNT=3 /FEA=FLmRNA /TIER=FL /STK=3 /LL=222659 /UG_GENE=STEPP /UG=Hs.147664 /UG_TITLE=small testis-specific peroxisomal protein /DEF=Homo sapiens small testis-specific peroxisomal protein (STEPP), mRNA. /FL=gb:AF486827.1 gb:NM_152990.2
1552602_at	81.9	A	0.149658	-0.3	NC	0.921063	90	M	0.056152	Hs2.278907.1	gb:NM_145811.1 /DB_XREF=gi:22027550 /GEN=CACNG5 /TID=Hs2.278907.1 /CNT=3 /FEA=FLmRNA /TIER=FL /STK=3 /LL=27091 /UG=Hs.278907 /DEF=Homo sapiens calcium channel, voltage-dependent, gamma subunit 5 (CACNG5), transcript variant 1, mRNA. /PROD=voltage-dependent calcium channel gamma-5subunit isoform a /FL=gb:NM_145811.1 gb:AF361351.1 gb:AF458898.1	NM_145811	Hs.278907	Hs.278907	chr17:64873450-64881357 (+) // 100.0 // q24.2	calcium channel, voltage-dependent, gamma subunit 5	CACNG5	chr17q24	ENSG00000075429	27091	Q9UF02	---	606405	NP_055219 /// NP_665810	NM_014404 /// NM_145811	0006810 // transport // traceable author statement /// 0006810 // transport // inferred from electronic annotation /// 0006811 // ion transport // inferred from electronic annotation /// 0006816 // calcium ion transport // inferred from electronic annotation	0016020 // membrane // inferred from electronic annotation /// 0016021 // integral to membrane // inferred from electronic annotation	0005216 // ion channel activity // inferred from electronic annotation /// 0005244 // voltage-gated ion channel activity // inferred from electronic annotation /// 0005245 // voltage-gated calcium channel activity // traceable author statement /// 0005262 // calcium channel activity // inferred from electronic annotation /// 0015075 // ion transmembrane transporter activity // traceable author st…	---	---	AAI01608.1 // span:12-34,100-122,129-151,179-201 // numtm:4 /// AAI01634.1 // span:12-34,100-122,129-151,179-201 // numtm:4 /// BAF82860.1 // span:12-34,100-122,129-151,179-201 // numtm:4 /// AAL50046.1 // span:12-34,100-122,129-151,179-201 // numtm:4 /// AAM00595.1 // span:12-34,100-122,129-151,179-201 // numtm:4 /// NP_665810.1 // span:12-34,100-122,129-151,179-201 // numtm:4	gb:NM_145811.1 /DB_XREF=gi:22027550 /GEN=CACNG5 /TID=Hs2.278907.1 /CNT=3 /FEA=FLmRNA /TIER=FL /STK=3 /LL=27091 /UG=Hs.278907 /DEF=Homo sapiens calcium channel, voltage-dependent, gamma subunit 5 (CACNG5), transcript variant 1, mRNA. /PROD=voltage-dependent calcium channel gamma-5subunit isoform a /FL=gb:NM_145811.1 gb:AF361351.1 gb:AF458898.1
1552604_at	26.6	A	0.149658	0.1	NC	0.061522	18.4	A	0.296143	Hs2.352631.1	gb:NM_153203.1 /DB_XREF=gi:23397430 /TID=Hs2.352631.1 /CNT=3 /FEA=FLmRNA /TIER=FL /STK=3 /LL=54143 /UG_GENE=C21orf74 /UG=Hs.352631 /UG_TITLE=chromosome 21 open reading frame 74 /DEF=Homo sapiens chromosome 21 open reading frame 74 (C21orf74), mRNA. /FL=gb:NM_153203.1 gb:AY077696.1	NM_153203	Hs.352631	Hs.352631	chr21:23484089-23487433 (+) // 44.97 // q21.1	chromosome 21 open reading frame 74	C21orf74	chr21q21.1	ENSG00000184856	54143	Q8TCZ7	---	---	---	XR_001010 /// XR_001423	---	---	---	---	---	---	gb:NM_153203.1 /DB_XREF=gi:23397430 /TID=Hs2.352631.1 /CNT=3 /FEA=FLmRNA /TIER=FL /STK=3 /LL=54143 /UG_GENE=C21orf74 /UG=Hs.352631 /UG_TITLE=chromosome 21 open reading frame 74 /DEF=Homo sapiens chromosome 21 open reading frame 74 (C21orf74), mRNA. /FL=gb:NM_153203.1 gb:AY077696.1
1552605_s_at	21.5	A	0.129639	0.2	NC	0.62112	18	P	0.037598	Hs2.352631.1	gb:NM_153203.1 /DB_XREF=gi:23397430 /TID=Hs2.352631.1 /CNT=3 /FEA=FLmRNA /TIER=FL /STK=3 /LL=54143 /UG_GENE=C21orf74 /UG=Hs.352631 /UG_TITLE=chromosome 21 open reading frame 74 /DEF=Homo sapiens chromosome 21 open reading frame 74 (C21orf74), mRNA. /FL=gb:NM_153203.1 gb:AY077696.1	NM_153203	Hs.352631	Hs.352631	chr21:23484089-23487433 (+) // 44.97 // q21.1	chromosome 21 open reading frame 74	C21orf74	chr21q21.1	ENSG00000184856	54143	Q8TCZ7	---	---	---	XR_001010 /// XR_001423	---	---	---	---	---	---	gb:NM_153203.1 /DB_XREF=gi:23397430 /TID=Hs2.352631.1 /CNT=3 /FEA=FLmRNA /TIER=FL /STK=3 /LL=54143 /UG_GENE=C21orf74 /UG=Hs.352631 /UG_TITLE=chromosome 21 open reading frame 74 /DEF=Homo sapiens chromosome 21 open reading frame 74 (C21orf74), mRNA. /FL=gb:NM_153203.1 gb:AY077696.1
1552607_at	41.8	A	0.067627	-0.1	NC	0.416433	49.7	P	0.023926	Hs2.270271.1	gb:NM_173168.1 /DB_XREF=gi:27477065 /TID=Hs2.270271.1 /CNT=3 /FEA=FLmRNA /TIER=FL /STK=3 /LL=286967 /UG_GENE=SPCX /UG=Hs.270271 /UG_TITLE=SPCX /DEF=Homo sapiens SPCX (SPCX), mRNA. /FL=gb:AY168775.1 gb:NM_173168.1	NM_173168	Hs.270271	Hs.391764	chrX:153799478-153800186 (+) // 35.41 // q28 /// chrX:153860740-153861448 (-) // 35.41 // q28	non-protein coding RNA 204	NCRNA00204	chrXq28	ENSG00000197371	100132967	Q8IWN6	---	---	---	NR_027401 /// XR_079511 /// XR_079549 /// XR_079581	---	---	---	---	---	---	gb:NM_173168.1 /DB_XREF=gi:27477065 /TID=Hs2.270271.1 /CNT=3 /FEA=FLmRNA /TIER=FL /STK=3 /LL=286967 /UG_GENE=SPCX /UG=Hs.270271 /UG_TITLE=SPCX /DEF=Homo sapiens SPCX (SPCX), mRNA. /FL=gb:AY168775.1 gb:NM_173168.1
1552608_at	4.5	A	0.72583	-2.4	NC	0.5	21.6	A	0.665527	Hs2.374924.1	gb:NM_147197.1 /DB_XREF=gi:22218354 /GEN=WFDC11 /TID=Hs2.374924.1 /CNT=3 /FEA=FLmRNA /TIER=FL /STK=3 /LL=259239 /UG=Hs.374924 /DEF=Homo sapiens WAP four-disulfide core domain 11 (WFDC11), mRNA. /PROD=protease inhibitor WAP11 /FL=gb:AY047609.1 gb:NM_147197.1	NM_147197	Hs.374924	Hs.374924	chr20:44277202-44295809 (-) // 85.34 // q13.12	WAP four-disulfide core domain 11	WFDC11	chr20q13.12	ENSG00000180083	259239	Q8NEX6	---	---	NP_671730	NM_147197	---	0005576 // extracellular region // inferred from electronic annotation	---	---	---	AAH62670.1 // span:7-25 // numtm:1 /// AAK97771.1 // span:7-25 // numtm:1 /// NP_671730.1 // span:7-25 // numtm:1	gb:NM_147197.1 /DB_XREF=gi:22218354 /GEN=WFDC11 /TID=Hs2.374924.1 /CNT=3 /FEA=FLmRNA /TIER=FL /STK=3 /LL=259239 /UG=Hs.374924 /DEF=Homo sapiens WAP four-disulfide core domain 11 (WFDC11), mRNA. /PROD=protease inhibitor WAP11 /FL=gb:AY047609.1 gb:NM_147197.1
1552609_s_at	23.5	A	0.171387	0.1	NC	0.5	25.2	A	0.303711	Hs2.406744.1	gb:NM_172139.2 /DB_XREF=gi:28144900 /GEN=IL28B /TID=Hs2.406744.1 /CNT=3 /FEA=FLmRNA /TIER=FL /STK=3 /LL=282617 /UG=Hs.406744 /DEF=Homo sapiens interleukin 28B (interferon, lambda 3) (IL28B), mRNA. /PROD=interleukin 28B /FL=gb:NM_172139.2 gb:AY184374.1 gb:AY129149.1	NM_172139	Hs.406744	Hs.567792	chr19:39759208-39760653 (+) // 98.34 // q13.2 /// chr19:39734271-39735717 (-) // 100.0 // q13.2	interleukin 28A (interferon, lambda 2) /// interleukin 28B (interferon, lambda 3)	IL28A /// IL28B	chr19q13.13	ENSG00000183709 /// ENSG00000197110	282616 /// 282617	A2BDE1 /// Q45KQ8 /// Q8IZI9 /// Q8IZJ0	---	607401 /// 607402 /// 609532	NP_742150 /// NP_742151	NM_172138 /// NM_172139	0009615 // response to virus // inferred from electronic annotation	0005576 // extracellular region // inferred from electronic annotation /// 0005615 // extracellular space // inferred from electronic annotation	0005125 // cytokine activity // inferred from electronic annotation	---	---	AAI13582.1 // span:12-34 // numtm:1 /// AAI13584.1 // span:12-34 // numtm:1 /// AAI30315.1 // span:7-25 // numtm:1 /// AAI30317.1 // span:7-25 // numtm:1 /// AAZ38828.1 // span:12-34 // numtm:1 /// AAN28263.1 // span:12-34 // numtm:1 /// AAN28264.1 // span:12-29 // numtm:1 /// AAN86126.1 // span:7-29 // numtm:1 /// AAN86127.1 // span:7-25 // numtm:1 /// AAR24509.1 // span:7-25 // numtm:1 /// AAR2…	gb:NM_172139.2 /DB_XREF=gi:28144900 /GEN=IL28B /TID=Hs2.406744.1 /CNT=3 /FEA=FLmRNA /TIER=FL /STK=3 /LL=282617 /UG=Hs.406744 /DEF=Homo sapiens interleukin 28B (interferon, lambda 3) (IL28B), mRNA. /PROD=interleukin 28B /FL=gb:NM_172139.2 gb:AY184374.1 gb:AY129149.1
1552610_a_at	2948	P	0.000244	0.1	NC	0.5	2811.7	P	0.000244	Hs2.50651.1	gb:NM_002227.1 /DB_XREF=gi:4504802 /GEN=JAK1 /TID=Hs2.50651.1 /CNT=135 /FEA=FLmRNA /TIER=FL /STK=2 /LL=3716 /UG=Hs.50651 /DEF=Homo sapiens Janus kinase 1 (a protein tyrosine kinase) (JAK1), mRNA. /PROD=janus kinase 1 /FL=gb:M64174.1 gb:NM_002227.1	NM_002227	Hs.50651	Hs.207538	chr1:65299934-65432213 (-) // 98.59 // p31.3	Janus kinase 1	JAK1	chr1p32.3-p31.3	ENSG00000162434	3716	P23458 /// Q0VGA4 /// Q4LDX3 /// Q6P669 /// Q8IV82	EC:2.7.10.2	147795	NP_002218	NM_002227	0006468 // protein amino acid phosphorylation // traceable author statement /// 0006468 // protein amino acid phosphorylation // inferred from electronic annotation /// 0007167 // enzyme linked receptor protein signaling pathway // inferred from electronic annotation /// 0007243 // intracellular protein kinase cascade // inferred from electronic annotation /// 0018108 // peptidyl-tyrosine phospho…	0005634 // nucleus // inferred from direct assay /// 0005737 // cytoplasm // inferred from direct assay /// 0005856 // cytoskeleton // inferred from electronic annotation /// 0012505 // endomembrane system // inferred from electronic annotation /// 0016020 // membrane // inferred from electronic annotation	0000166 // nucleotide binding // inferred from electronic annotation /// 0004672 // protein kinase activity // inferred from electronic annotation /// 0004713 // protein tyrosine kinase activity // traceable author statement /// 0004713 // protein tyrosine kinase activity // inferred from electronic annotation /// 0004715 // non-membrane spanning protein tyrosine kinase activity // inferred from …	TGF_Beta_Signaling_Pathway // GenMAPP	---	---	gb:NM_002227.1 /DB_XREF=gi:4504802 /GEN=JAK1 /TID=Hs2.50651.1 /CNT=135 /FEA=FLmRNA /TIER=FL /STK=2 /LL=3716 /UG=Hs.50651 /DEF=Homo sapiens Janus kinase 1 (a protein tyrosine kinase) (JAK1), mRNA. /PROD=janus kinase 1 /FL=gb:M64174.1 gb:NM_002227.1
1552611_a_at	1068.8	P	0.000244	0	NC	0.5	1056.8	P	0.000244	Hs2.50651.1	gb:AL555086 /DB_XREF=gi:12896484 /DB_XREF=AL555086 /CLONE=CS0DK007YI17 (5 prime) /TID=Hs2.50651.1 /CNT=135 /FEA=FLmRNA /TIER=Stack /STK=12 /LL=3716 /UG_GENE=JAK1 /UG=Hs.50651 /UG_TITLE=Janus kinase 1 (a protein tyrosine kinase) /FL=gb:M64174.1 gb:NM_002227.1	AL555086	Hs.50651	Hs.207538	chr1:65299934-65432213 (-) // 98.59 // p31.3	Janus kinase 1	JAK1	chr1p32.3-p31.3	ENSG00000162434	3716	P23458 /// Q0VGA4 /// Q4LDX3 /// Q6P669 /// Q8IV82	EC:2.7.10.2	147795	NP_002218	NM_002227	0006468 // protein amino acid phosphorylation // traceable author statement /// 0006468 // protein amino acid phosphorylation // inferred from electronic annotation /// 0007167 // enzyme linked receptor protein signaling pathway // inferred from electronic annotation /// 0007243 // intracellular protein kinase cascade // inferred from electronic annotation /// 0018108 // peptidyl-tyrosine phospho…	0005634 // nucleus // inferred from direct assay /// 0005737 // cytoplasm // inferred from direct assay /// 0005856 // cytoskeleton // inferred from electronic annotation /// 0012505 // endomembrane system // inferred from electronic annotation /// 0016020 // membrane // inferred from electronic annotation	0000166 // nucleotide binding // inferred from electronic annotation /// 0004672 // protein kinase activity // inferred from electronic annotation /// 0004713 // protein tyrosine kinase activity // traceable author statement /// 0004713 // protein tyrosine kinase activity // inferred from electronic annotation /// 0004715 // non-membrane spanning protein tyrosine kinase activity // inferred from …	TGF_Beta_Signaling_Pathway // GenMAPP	---	---	gb:AL555086 /DB_XREF=gi:12896484 /DB_XREF=AL555086 /CLONE=CS0DK007YI17 (5 prime) /TID=Hs2.50651.1 /CNT=135 /FEA=FLmRNA /TIER=Stack /STK=12 /LL=3716 /UG_GENE=JAK1 /UG=Hs.50651 /UG_TITLE=Janus kinase 1 (a protein tyrosine kinase) /FL=gb:M64174.1 gb:NM_002227.1
1552612_at	366.3	P	0.000244	0.3	I	0.001486	287.9	P	0.000244	Hs2.406704.1	gb:NM_020240.1 /DB_XREF=gi:9910377 /GEN=SPEC2 /TID=Hs2.406704.1 /CNT=35 /FEA=FLmRNA /TIER=FL /STK=2 /LL=56990 /UG=Hs.406704 /DEF=Homo sapiens non-kinase Cdc42 effector protein SPEC2 (SPEC2), mRNA. /PROD=non-kinase Cdc42 effector protein SPEC2 /FL=gb:AF189692.1 gb:NM_020240.1	NM_020240	Hs.406704	Hs.508829	chr5:130599682-130728239 (+) // 98.6 // q23.3	CDC42 small effector 2	CDC42SE2	chr5q23.3-q31.1	ENSG00000158985	56990	Q9NRR3	---	---	NP_001033791 /// NP_064625	NM_001038702 /// NM_020240	0006909 // phagocytosis // inferred from electronic annotation /// 0008360 // regulation of cell shape // inferred from electronic annotation /// 0009966 // regulation of signal transduction // inferred from direct assay	0005737 // cytoplasm // inferred from electronic annotation /// 0005856 // cytoskeleton // inferred from electronic annotation /// 0005886 // plasma membrane // inferred from direct assay /// 0005886 // plasma membrane // inferred from electronic annotation /// 0016020 // membrane // inferred from electronic annotation	0005198 // structural molecule activity // inferred from direct assay /// 0005515 // protein binding // inferred from physical interaction	---	IPR000095 // PAK-box/P21-Rho-binding // 7.4E-6	---	gb:NM_020240.1 /DB_XREF=gi:9910377 /GEN=SPEC2 /TID=Hs2.406704.1 /CNT=35 /FEA=FLmRNA /TIER=FL /STK=2 /LL=56990 /UG=Hs.406704 /DEF=Homo sapiens non-kinase Cdc42 effector protein SPEC2 (SPEC2), mRNA. /PROD=non-kinase Cdc42 effector protein SPEC2 /FL=gb:AF189692.1 gb:NM_020240.1
1552613_s_at	539.6	P	0.000244	0.5	NC	0.003041	309.6	P	0.000244	Hs2.406704.1	gb:NM_020240.1 /DB_XREF=gi:9910377 /GEN=SPEC2 /TID=Hs2.406704.1 /CNT=35 /FEA=FLmRNA /TIER=FL /STK=2 /LL=56990 /UG=Hs.406704 /DEF=Homo sapiens non-kinase Cdc42 effector protein SPEC2 (SPEC2), mRNA. /PROD=non-kinase Cdc42 effector protein SPEC2 /FL=gb:AF189692.1 gb:NM_020240.1	NM_020240	Hs.406704	Hs.508829	chr5:130599682-130728239 (+) // 98.6 // q23.3	CDC42 small effector 2	CDC42SE2	chr5q23.3-q31.1	ENSG00000158985	56990	Q9NRR3	---	---	NP_001033791 /// NP_064625	NM_001038702 /// NM_020240	0006909 // phagocytosis // inferred from electronic annotation /// 0008360 // regulation of cell shape // inferred from electronic annotation /// 0009966 // regulation of signal transduction // inferred from direct assay	0005737 // cytoplasm // inferred from electronic annotation /// 0005856 // cytoskeleton // inferred from electronic annotation /// 0005886 // plasma membrane // inferred from direct assay /// 0005886 // plasma membrane // inferred from electronic annotation /// 0016020 // membrane // inferred from electronic annotation	0005198 // structural molecule activity // inferred from direct assay /// 0005515 // protein binding // inferred from physical interaction	---	IPR000095 // PAK-box/P21-Rho-binding // 7.4E-6	---	gb:NM_020240.1 /DB_XREF=gi:9910377 /GEN=SPEC2 /TID=Hs2.406704.1 /CNT=35 /FEA=FLmRNA /TIER=FL /STK=2 /LL=56990 /UG=Hs.406704 /DEF=Homo sapiens non-kinase Cdc42 effector protein SPEC2 (SPEC2), mRNA. /PROD=non-kinase Cdc42 effector protein SPEC2 /FL=gb:AF189692.1 gb:NM_020240.1
1552615_at	175.9	A	0.219482	-0.4	NC	0.966696	251.1	A	0.095215	Hs2.183857.1	gb:NM_001093.1 /DB_XREF=gi:4501854 /GEN=ACACB /TID=Hs2.183857.1 /CNT=45 /FEA=FLmRNA /TIER=FL /STK=2 /LL=32 /UG=Hs.183857 /DEF=Homo sapiens acetyl-Coenzyme A carboxylase beta (ACACB), mRNA. /PROD=acetyl-Coenzyme A carboxylase beta /FL=gb:NM_001093.1 gb:U89344.1	NM_001093	Hs.183857	Hs.234898	chr12:109577210-109704167 (+) // 97.89 // q24.11	acetyl-CoA carboxylase beta	ACACB	chr12q24.11	ENSG00000076555	32	A6NLM9 /// B4DYJ7 /// B4DYM0 /// O00763 /// Q4G170 /// Q59GJ9	EC:6.3.4.14 /// EC:6.4.1.2	601557	NP_001084	NM_001093	0006633 // fatty acid biosynthetic process // inferred from electronic annotation /// 0008152 // metabolic process // inferred from electronic annotation /// 0008610 // lipid biosynthetic process // inferred from electronic annotation /// 0046320 // regulation of fatty acid oxidation // not recorded	0005737 // cytoplasm // inferred from direct assay /// 0005739 // mitochondrion // inferred from electronic annotation /// 0005794 // Golgi apparatus // inferred from direct assay /// 0005829 // cytosol // not recorded /// 0012505 // endomembrane system // inferred from electronic annotation /// 0016020 // membrane // inferred from electronic annotation	0000166 // nucleotide binding // inferred from electronic annotation /// 0003824 // catalytic activity // inferred from electronic annotation /// 0003989 // acetyl-CoA carboxylase activity // inferred from electronic annotation /// 0004075 // biotin carboxylase activity // inferred from electronic annotation /// 0005515 // protein binding // inferred from physical interaction /// 0005524 // ATP b…	Fatty_Acid_Synthesis // GenMAPP	---	AAR37018.1 // span:2-24 // numtm:1 /// NP_001084.3 // span:2-24 // numtm:1	gb:NM_001093.1 /DB_XREF=gi:4501854 /GEN=ACACB /TID=Hs2.183857.1 /CNT=45 /FEA=FLmRNA /TIER=FL /STK=2 /LL=32 /UG=Hs.183857 /DEF=Homo sapiens acetyl-Coenzyme A carboxylase beta (ACACB), mRNA. /PROD=acetyl-Coenzyme A carboxylase beta /FL=gb:NM_001093.1 gb:U89344.1
1552616_a_at	22.9	A	0.601074	-0.2	NC	0.945978	17.5	A	0.491211	Hs2.183857.1	gb:NM_001093.1 /DB_XREF=gi:4501854 /GEN=ACACB /TID=Hs2.183857.1 /CNT=45 /FEA=FLmRNA /TIER=FL /STK=2 /LL=32 /UG=Hs.183857 /DEF=Homo sapiens acetyl-Coenzyme A carboxylase beta (ACACB), mRNA. /PROD=acetyl-Coenzyme A carboxylase beta /FL=gb:NM_001093.1 gb:U89344.1	NM_001093	Hs.183857	Hs.234898	chr12:109577210-109704167 (+) // 97.89 // q24.11	acetyl-CoA carboxylase beta	ACACB	chr12q24.11	ENSG00000076555	32	A6NLM9 /// B4DYJ7 /// B4DYM0 /// O00763 /// Q4G170 /// Q59GJ9	EC:6.3.4.14 /// EC:6.4.1.2	601557	NP_001084	NM_001093	0006633 // fatty acid biosynthetic process // inferred from electronic annotation /// 0008152 // metabolic process // inferred from electronic annotation /// 0008610 // lipid biosynthetic process // inferred from electronic annotation /// 0046320 // regulation of fatty acid oxidation // not recorded	0005737 // cytoplasm // inferred from direct assay /// 0005739 // mitochondrion // inferred from electronic annotation /// 0005794 // Golgi apparatus // inferred from direct assay /// 0005829 // cytosol // not recorded /// 0012505 // endomembrane system // inferred from electronic annotation /// 0016020 // membrane // inferred from electronic annotation	0000166 // nucleotide binding // inferred from electronic annotation /// 0003824 // catalytic activity // inferred from electronic annotation /// 0003989 // acetyl-CoA carboxylase activity // inferred from electronic annotation /// 0004075 // biotin carboxylase activity // inferred from electronic annotation /// 0005515 // protein binding // inferred from physical interaction /// 0005524 // ATP b…	Fatty_Acid_Synthesis // GenMAPP	---	AAR37018.1 // span:2-24 // numtm:1 /// NP_001084.3 // span:2-24 // numtm:1	gb:NM_001093.1 /DB_XREF=gi:4501854 /GEN=ACACB /TID=Hs2.183857.1 /CNT=45 /FEA=FLmRNA /TIER=FL /STK=2 /LL=32 /UG=Hs.183857 /DEF=Homo sapiens acetyl-Coenzyme A carboxylase beta (ACACB), mRNA. /PROD=acetyl-Coenzyme A carboxylase beta /FL=gb:NM_001093.1 gb:U89344.1
1552617_a_at	953.4	P	0.000244	-0.1	NC	0.5	1036.3	P	0.000244	Hs2.105737.1	gb:NM_022457.4 /DB_XREF=gi:21359962 /TID=Hs2.105737.1 /CNT=61 /FEA=FLmRNA /TIER=FL /STK=2 /LL=64326 /UG_GENE=COP1 /UG=Hs.105737 /UG_TITLE=constitutive photomorphogenic protein /DEF=Homo sapiens constitutive photomorphogenic protein (COP1), mRNA. /FL=gb:AF508940.1 gb:NM_022457.4	NM_022457	Hs.105737	Hs.523744	chr1:175916328-176176621 (-) // 97.27 // q25.1	ring finger and WD repeat domain 2	RFWD2	chr1q25.1-q25.2	ENSG00000143207	64326	B1AMD2 /// B1AMD3 /// B3KM72 /// C9JSJ9 /// C9JWB1 /// Q05CT6 /// Q504W6 /// Q8NHY2	---	608067	NP_001001740 /// NP_071902	NM_001001740 /// NM_022457	---	0005634 // nucleus // inferred from electronic annotation /// 0005654 // nucleoplasm // not recorded /// 0005737 // cytoplasm // inferred from electronic annotation /// 0005829 // cytosol // not recorded /// 0016607 // nuclear speck // inferred from electronic annotation	0004842 // ubiquitin-protein ligase activity // not recorded /// 0005515 // protein binding // inferred from electronic annotation /// 0008270 // zinc ion binding // inferred from electronic annotation /// 0016874 // ligase activity // inferred from electronic annotation /// 0046872 // metal ion binding // inferred from electronic annotation	---	---	---	gb:NM_022457.4 /DB_XREF=gi:21359962 /TID=Hs2.105737.1 /CNT=61 /FEA=FLmRNA /TIER=FL /STK=2 /LL=64326 /UG_GENE=COP1 /UG=Hs.105737 /UG_TITLE=constitutive photomorphogenic protein /DEF=Homo sapiens constitutive photomorphogenic protein (COP1), mRNA. /FL=gb:AF508940.1 gb:NM_022457.4
1552618_at	575.9	P	0.001953	-0.1	NC	0.5	648.3	P	0.001953	Hs2.157144.1	gb:NM_005819.2 /DB_XREF=gi:19923773 /GEN=STX6 /TID=Hs2.157144.1 /CNT=29 /FEA=FLmRNA /TIER=FL /STK=2 /LL=10228 /UG=Hs.157144 /DEF=Homo sapiens syntaxin 6 (STX6), mRNA. /PROD=syntaxin 6 /FL=gb:AJ002078.1 gb:BC009944.1 gb:NM_005819.2	NM_005819	Hs.157144	Hs.518417	chr1:180945103-180992046 (-) // 98.59 // q25.3	syntaxin 6	STX6	chr1q25.3	ENSG00000135823	10228	B4DR17 /// O43752	---	603944	NP_005810	NM_005819	0006810 // transport // inferred from electronic annotation /// 0006886 // intracellular protein transport // inferred from electronic annotation /// 0006906 // vesicle fusion // inferred from physical interaction /// 0007032 // endosome organization // inferred from electronic annotation /// 0015031 // protein transport // inferred from electronic annotation /// 0016192 // vesicle-mediated trans…	0000139 // Golgi membrane // inferred from electronic annotation /// 0005624 // membrane fraction // inferred from electronic annotation /// 0005769 // early endosome // inferred from direct assay /// 0005794 // Golgi apparatus // inferred from electronic annotation /// 0005802 // trans-Golgi network // inferred from electronic annotation /// 0005886 // plasma membrane // traceable author stateme…	0005484 // SNAP receptor activity // inferred from electronic annotation /// 0005515 // protein binding // inferred from physical interaction /// 0005515 // protein binding // inferred from electronic annotation	---	---	AAH09944.1 // span:235-254 // numtm:1 /// NP_005810.1 // span:235-254 // numtm:1	gb:NM_005819.2 /DB_XREF=gi:19923773 /GEN=STX6 /TID=Hs2.157144.1 /CNT=29 /FEA=FLmRNA /TIER=FL /STK=2 /LL=10228 /UG=Hs.157144 /DEF=Homo sapiens syntaxin 6 (STX6), mRNA. /PROD=syntaxin 6 /FL=gb:AJ002078.1 gb:BC009944.1 gb:NM_005819.2
1552619_a_at	5764	P	0.000244	-0.4	D	0.99998	7033.1	P	0.000244	Hs2.62180.1	gb:NM_018685.1 /DB_XREF=gi:8923831 /GEN=ANLN /TID=Hs2.62180.1 /CNT=64 /FEA=FLmRNA /TIER=FL /STK=2 /LL=54443 /UG=Hs.62180 /DEF=Homo sapiens anillin, actin binding protein (scraps homolog, Drosophila) (ANLN), mRNA. /PROD=anillin, actin binding protein (scraps homolog,Drosophila) /FL=gb:NM_018685.1 gb:AF273437.1	NM_018685	Hs.62180	Hs.62180	chr7:36429429-36492725 (+) // 99.2 // p14.2	anillin, actin binding protein	ANLN	chr7p15-p14	ENSG00000011426	54443	A8K5D9 /// B4DSL6 /// C9J0G4 /// C9JJT6 /// Q9NQW6	---	---	NP_061155	NM_018685	0000910 // cytokinesis // inferred from direct assay /// 0000921 // septin ring assembly // traceable author statement /// 0007049 // cell cycle // inferred from electronic annotation /// 0007067 // mitosis // inferred from electronic annotation /// 0007096 // regulation of exit from mitosis // traceable author statement /// 0051301 // cell division // inferred from electronic annotation	0005634 // nucleus // inferred from electronic annotation /// 0005737 // cytoplasm // inferred from electronic annotation /// 0005826 // actomyosin contractile ring // inferred from direct assay /// 0005856 // cytoskeleton // inferred from electronic annotation /// 0005938 // cell cortex // inferred from electronic annotation /// 0015629 // actin cytoskeleton // inferred from direct assay	0003779 // actin binding // inferred from direct assay /// 0003779 // actin binding // inferred from electronic annotation /// 0003779 // actin binding // traceable author statement /// 0005515 // protein binding // inferred from physical interaction	---	---	---	gb:NM_018685.1 /DB_XREF=gi:8923831 /GEN=ANLN /TID=Hs2.62180.1 /CNT=64 /FEA=FLmRNA /TIER=FL /STK=2 /LL=54443 /UG=Hs.62180 /DEF=Homo sapiens anillin, actin binding protein (scraps homolog, Drosophila) (ANLN), mRNA. /PROD=anillin, actin binding protein (scraps homolog,Drosophila) /FL=gb:NM_018685.1 gb:AF273437.1
1552620_at	154.1	A	0.080566	0.6	NC	0.416433	99	A	0.171387	Hs2.433629.1	gb:NM_173080.1 /DB_XREF=gi:27436868 /GEN=SPRR4 /TID=Hs2.433629.1 /CNT=27 /FEA=FLmRNA /TIER=FL /STK=2 /LL=163778 /UG=Hs.433629 /DEF=Homo sapiens small proline rich protein 4 (SPRR4), mRNA. /PROD=small proline rich protein 4 /FL=gb:NM_173080.1	NM_173080	Hs.433629	Hs.433629	chr1:152944346-152945050 (+) // 87.47 // q21.3	small proline-rich protein 4	SPRR4	chr1q21.3	ENSG00000184148	163778	Q96PI1	---	---	NP_775103	NM_173080	0031424 // keratinization // inferred from electronic annotation	0005737 // cytoplasm // inferred from electronic annotation /// 0005938 // cell cortex // inferred from electronic annotation	---	---	IPR003302 // Cornifin (SPRR) // 8.4E-7	---	gb:NM_173080.1 /DB_XREF=gi:27436868 /GEN=SPRR4 /TID=Hs2.433629.1 /CNT=27 /FEA=FLmRNA /TIER=FL /STK=2 /LL=163778 /UG=Hs.433629 /DEF=Homo sapiens small proline rich protein 4 (SPRR4), mRNA. /PROD=small proline rich protein 4 /FL=gb:NM_173080.1
1552621_at	759.2	P	0.000244	-0.7	D	0.999932	1471.6	P	0.000244	Hs2.375569.1	gb:BQ613856 /DB_XREF=gi:21603525 /DB_XREF=il16d04.x1 /CLONE=IMAGE:6030007 /TID=Hs2.375569.1 /CNT=38 /FEA=FLmRNA /TIER=ConsEnd /STK=1 /LL=246721 /UG_GENE=POLR2J2 /UG=Hs.375569 /UG_TITLE=DNA directed RNA polymerase II polypeptide J-related gene /FL=gb:NM_145325.1 gb:AF468111.1	BQ613856	Hs.375569	Hs.610255	chr7:44052564-44058763 (-) // 45.02 // p13 /// chr7:102206816-102213019 (-) // 45.86 // q22.1 /// chr7:102306331-102312099 (-) // 41.38 // q22.1 /// chr7:102114384-102119349 (-) // 37.88 // q22.1	polymerase (RNA) II (DNA directed) polypeptide J2	POLR2J2	chr7q22.1	ENSG00000168255	246721	B0FP48 /// Q59FR2 /// Q8TDE6 /// Q9GZM3 /// Q9H1A7	---	609881	NP_116581	NM_032959	0006350 // transcription // inferred from electronic annotation	0005634 // nucleus // inferred from electronic annotation /// 0016020 // membrane // inferred from electronic annotation /// 0016021 // integral to membrane // inferred from electronic annotation	0003677 // DNA binding // inferred from electronic annotation /// 0003899 // DNA-directed RNA polymerase activity // inferred from electronic annotation /// 0046983 // protein dimerization activity // inferred from electronic annotation	RNA_transcription_Reactome // GenMAPP	---	---	gb:BQ613856 /DB_XREF=gi:21603525 /DB_XREF=il16d04.x1 /CLONE=IMAGE:6030007 /TID=Hs2.375569.1 /CNT=38 /FEA=FLmRNA /TIER=ConsEnd /STK=1 /LL=246721 /UG_GENE=POLR2J2 /UG=Hs.375569 /UG_TITLE=DNA directed RNA polymerase II polypeptide J-related gene /FL=gb:NM_145325.1 gb:AF468111.1
1552622_s_at	375.4	P	0.000244	-1	D	0.99998	753.8	P	0.000244	Hs2.375569.1	gb:BQ613856 /DB_XREF=gi:21603525 /DB_XREF=il16d04.x1 /CLONE=IMAGE:6030007 /TID=Hs2.375569.1 /CNT=38 /FEA=FLmRNA /TIER=ConsEnd /STK=1 /LL=246721 /UG_GENE=POLR2J2 /UG=Hs.375569 /UG_TITLE=DNA directed RNA polymerase II polypeptide J-related gene /FL=gb:NM_145325.1 gb:AF468111.1	BQ613856	Hs.375569	Hs.610255	chr7:44052564-44058763 (-) // 45.02 // p13 /// chr7:102206816-102213019 (-) // 45.86 // q22.1 /// chr7:102306331-102312099 (-) // 41.38 // q22.1 /// chr7:102114384-102119349 (-) // 37.88 // q22.1	PMS2 postmeiotic segregation increased 2 (S. cerevisiae)-like /// polymerase (RNA) II (DNA directed) polypeptide J2	LOC441259 /// POLR2J2	chr7q11.23 /// chr7q22.1	ENSG00000168255	246721 /// 441259	B0FP48 /// Q59FR2 /// Q8TDE6 /// Q9GZM3 /// Q9H1A7	---	609881	NP_116581	NM_032959	0006350 // transcription // inferred from electronic annotation	0005634 // nucleus // inferred from electronic annotation /// 0016020 // membrane // inferred from electronic annotation /// 0016021 // integral to membrane // inferred from electronic annotation	0003677 // DNA binding // inferred from electronic annotation /// 0003899 // DNA-directed RNA polymerase activity // inferred from electronic annotation /// 0046983 // protein dimerization activity // inferred from electronic annotation	RNA_transcription_Reactome // GenMAPP	---	---	gb:BQ613856 /DB_XREF=gi:21603525 /DB_XREF=il16d04.x1 /CLONE=IMAGE:6030007 /TID=Hs2.375569.1 /CNT=38 /FEA=FLmRNA /TIER=ConsEnd /STK=1 /LL=246721 /UG_GENE=POLR2J2 /UG=Hs.375569 /UG_TITLE=DNA directed RNA polymerase II polypeptide J-related gene /FL=gb:NM_145325.1 gb:AF468111.1
1552623_at	42.3	A	0.19458	1.7	NC	0.213188	13.2	A	0.466064	Hs2.204959.1	gb:BC025237.1 /DB_XREF=gi:19263639 /TID=Hs2.204959.1 /CNT=36 /FEA=FLmRNA /TIER=FL /STK=2 /LL=84941 /UG_GENE=HSH2 /UG=Hs.204959 /DEF=Homo sapiens, hematopoietic SH2 protein, clone MGC:39089 IMAGE:4853087, mRNA, complete cds. /PROD=hematopoietic SH2 protein /FL=gb:NM_032855.1 gb:BC025237.1	BC025237	Hs.204959	Hs.631617	chr19:16254474-16269351 (+) // 72.7 // p13.12	hematopoietic SH2 domain containing	HSH2D	chr19p13.12	ENSG00000196684	84941	B4DQ83 /// B4DT26 /// B5ME72 /// Q96AS3 /// Q96JZ2	---	608349	NP_116244	NM_032855	0042110 // T cell activation // inferred from electronic annotation	0005634 // nucleus // inferred from electronic annotation /// 0005737 // cytoplasm // inferred from electronic annotation	0005070 // SH3/SH2 adaptor activity // inferred from electronic annotation /// 0005515 // protein binding // inferred from electronic annotation	---	---	---	gb:BC025237.1 /DB_XREF=gi:19263639 /TID=Hs2.204959.1 /CNT=36 /FEA=FLmRNA /TIER=FL /STK=2 /LL=84941 /UG_GENE=HSH2 /UG=Hs.204959 /DEF=Homo sapiens, hematopoietic SH2 protein, clone MGC:39089 IMAGE:4853087, mRNA, complete cds. /PROD=hematopoietic SH2 protein /FL=gb:NM_032855.1 gb:BC025237.1
1552625_a_at	613.6	P	0.000244	0	NC	0.5	609.1	P	0.000244	Hs2.102897.1	gb:AB063105.1 /DB_XREF=gi:16416450 /GEN=hMtCCA /TID=Hs2.102897.1 /CNT=34 /FEA=FLmRNA /TIER=FL /STK=2 /LL=51095 /UG=Hs.102897 /DEF=Homo sapiens hMtCCA mRNA for tRNA-nucleotidyltransferase, complete cds. /PROD=tRNA-nucleotidyltransferase /FL=gb:BC012537.1 gb:AF151805.1 gb:NM_016000.2 gb:AB063105.1	AB063105	Hs.102897	Hs.567495	chr3:3168621-3192525 (+) // 96.5 // p26.2	tRNA nucleotidyl transferase, CCA-adding, 1	TRNT1	chr3p25.1	ENSG00000072756	51095	B7WP13 /// C9JKA2 /// C9JRS7 /// Q96Q11	EC:2.7.7.25	612907	NP_886552	NM_182916	0006396 // RNA processing // inferred from electronic annotation /// 0006626 // protein targeting to mitochondrion // traceable author statement /// 0008033 // tRNA processing // inferred from electronic annotation /// 0042780 // tRNA 3'-end processing // inferred from direct assay	0005622 // intracellular // inferred from direct assay /// 0005739 // mitochondrion // inferred from direct assay /// 0005739 // mitochondrion // inferred from electronic annotation	0000049 // tRNA binding // inferred from direct assay /// 0000166 // nucleotide binding // inferred from electronic annotation /// 0003723 // RNA binding // inferred from electronic annotation /// 0004810 // tRNA adenylyltransferase activity // inferred from direct assay /// 0004810 // tRNA adenylyltransferase activity // inferred from electronic annotation /// 0005524 // ATP binding // traceable…	---	---	---	gb:AB063105.1 /DB_XREF=gi:16416450 /GEN=hMtCCA /TID=Hs2.102897.1 /CNT=34 /FEA=FLmRNA /TIER=FL /STK=2 /LL=51095 /UG=Hs.102897 /DEF=Homo sapiens hMtCCA mRNA for tRNA-nucleotidyltransferase, complete cds. /PROD=tRNA-nucleotidyltransferase /FL=gb:BC012537.1 gb:AF151805.1 gb:NM_016000.2 gb:AB063105.1
1552626_a_at	364.2	P	0.030273	-0.4	D	0.998664	382.4	P	0.01416	Hs2.331633.1	gb:NM_030923.1 /DB_XREF=gi:24308308 /TID=Hs2.331633.1 /CNT=33 /FEA=FLmRNA /TIER=FL /STK=2 /LL=81615 /UG_GENE=DKFZP566N034 /UG=Hs.331633 /UG_TITLE=hypothetical protein DKFZp566N034 /DEF=Homo sapiens hypothetical protein DKFZp566N034 (DKFZP566N034), mRNA. /FL=gb:NM_030923.1 gb:BC026170.1	NM_030923	Hs.331633	Hs.369471	chr2:135213560-135476566 (-) // 94.96 // q21.3	transmembrane protein 163	TMEM163	chr2q21.3	ENSG00000152128	81615	B4E0A8 /// Q8TC26 /// Q9H2N0	---	---	NP_112185	NM_030923	---	0016020 // membrane // inferred from electronic annotation /// 0016021 // integral to membrane // inferred from electronic annotation	---	---	---	AAH26170.1 // span:90-112,117-139,152-174,189-211,218-240,250-272 // numtm:6 /// AAG44635.1 // span:41-58 // numtm:1 /// CAB59180.2 // span:29-51,55-77 // numtm:2 /// NP_112185.1 // span:90-112,117-139,152-174,189-211,218-240,250-272 // numtm:6	gb:NM_030923.1 /DB_XREF=gi:24308308 /TID=Hs2.331633.1 /CNT=33 /FEA=FLmRNA /TIER=FL /STK=2 /LL=81615 /UG_GENE=DKFZP566N034 /UG=Hs.331633 /UG_TITLE=hypothetical protein DKFZp566N034 /DEF=Homo sapiens hypothetical protein DKFZp566N034 (DKFZP566N034), mRNA. /FL=gb:NM_030923.1 gb:BC026170.1
1552627_a_at	790.4	P	0.000244	-0.6	D	0.998799	1287.9	P	0.000244	Hs2.267831.1	gb:NM_001173.1 /DB_XREF=gi:4502220 /GEN=ARHGAP5 /TID=Hs2.267831.1 /CNT=55 /FEA=FLmRNA /TIER=FL /STK=2 /LL=394 /UG=Hs.267831 /DEF=Homo sapiens Rho GTPase activating protein 5 (ARHGAP5), mRNA. /PROD=Rho GTPase activating protein 5 /FL=gb:NM_001173.1 gb:U17032.1	NM_001173	Hs.267831	Hs.592313	chr14:32545978-32624744 (+) // 98.04 // q12 /// chr7:55000871-55006452 (+) // 93.47 // p11.2	Rho GTPase activating protein 5	ARHGAP5	chr14q12	ENSG00000100852	394	D3DS89 /// D3DS90 /// Q13017 /// Q7Z2X2	---	602680	NP_001025226 /// NP_001164	NM_001030055 /// NM_001173	0002053 // positive regulation of mesenchymal cell proliferation // inferred from electronic annotation /// 0007155 // cell adhesion // traceable author statement /// 0007165 // signal transduction // inferred from electronic annotation /// 0007264 // small GTPase mediated signal transduction // inferred from electronic annotation /// 0007266 // Rho protein signal transduction // traceable author…	0005622 // intracellular // inferred from electronic annotation /// 0005737 // cytoplasm // inferred from electronic annotation /// 0005737 // cytoplasm // traceable author statement /// 0016020 // membrane // inferred from electronic annotation	0003924 // GTPase activity // traceable author statement /// 0005096 // GTPase activator activity // inferred from electronic annotation /// 0005100 // Rho GTPase activator activity // traceable author statement /// 0005525 // GTP binding // inferred from electronic annotation /// 0042169 // SH2 domain binding // inferred from physical interaction	---	IPR013753 // Ras // 3.7E-4 /// IPR013753 // Ras // 3.6E-4	---	gb:NM_001173.1 /DB_XREF=gi:4502220 /GEN=ARHGAP5 /TID=Hs2.267831.1 /CNT=55 /FEA=FLmRNA /TIER=FL /STK=2 /LL=394 /UG=Hs.267831 /DEF=Homo sapiens Rho GTPase activating protein 5 (ARHGAP5), mRNA. /PROD=Rho GTPase activating protein 5 /FL=gb:NM_001173.1 gb:U17032.1
1552628_a_at	1309.5	P	0.000244	0.5	I	2e-05	957.3	P	0.000244	Hs2.30211.1	gb:NM_022373.2 /DB_XREF=gi:19923833 /TID=Hs2.30211.1 /CNT=37 /FEA=FLmRNA /TIER=FL /STK=2 /LL=64224 /UG_GENE=FLJ22313 /UG=Hs.30211 /UG_TITLE=hypothetical protein FLJ22313 /DEF=Homo sapiens hypothetical protein FLJ22313 (FLJ22313), mRNA. /FL=gb:BC005091.1 gb:NM_022373.2	NM_022373	Hs.30211	Hs.643051	chr7:35672692-35734642 (-) // 85.58 // p14.2	HERPUD family member 2	HERPUD2	chr7p14.2	ENSG00000122557	64224	Q9BSE4	---	---	NP_071768	NM_022373	0006986 // response to unfolded protein // inferred from electronic annotation /// 0007283 // spermatogenesis // inferred from electronic annotation	0016020 // membrane // inferred from electronic annotation /// 0016021 // integral to membrane // inferred from electronic annotation	---	---	---	AAH05091.1 // span:292-314 // numtm:1 /// AAH20264.1 // span:292-314 // numtm:1 /// BAG51558.1 // span:292-314 // numtm:1 /// NP_071768.3 // span:292-314 // numtm:1	gb:NM_022373.2 /DB_XREF=gi:19923833 /TID=Hs2.30211.1 /CNT=37 /FEA=FLmRNA /TIER=FL /STK=2 /LL=64224 /UG_GENE=FLJ22313 /UG=Hs.30211 /UG_TITLE=hypothetical protein FLJ22313 /DEF=Homo sapiens hypothetical protein FLJ22313 (FLJ22313), mRNA. /FL=gb:BC005091.1 gb:NM_022373.2
1552629_a_at	49.9	A	0.334473	1.2	NC	0.213188	32.4	A	0.466064	Hs2.72660.1	gb:NM_015167.1 /DB_XREF=gi:23943859 /GEN=PTDSR /TID=Hs2.72660.1 /CNT=21 /FEA=FLmRNA /TIER=FL /STK=2 /LL=23210 /UG=Hs.72660 /DEF=Homo sapiens phosphatidylserine receptor (PTDSR), mRNA. /PROD=phosphatidylserine receptor /FL=gb:AB073711.1 gb:NM_015167.1	NM_015167	Hs.72660	Hs.514505	chr17:74712409-74722557 (-) // 99.93 // q25.1	jumonji domain containing 6	JMJD6	chr17q25	ENSG00000070495	23210	B2WTI3 /// B2WTI4 /// Q6NYC1	EC:1.14.11.-	604914	NP_001074930 /// NP_055982	NM_001081461 /// NM_015167	0001568 // blood vessel development // inferred from electronic annotation /// 0001822 // kidney development // inferred from electronic annotation /// 0006350 // transcription // inferred from electronic annotation /// 0006397 // mRNA processing // inferred from electronic annotation /// 0006915 // apoptosis // inferred from electronic annotation /// 0007166 // cell surface receptor linked signa…	0005634 // nucleus // inferred from direct assay /// 0005634 // nucleus // inferred from electronic annotation /// 0005886 // plasma membrane // inferred from electronic annotation	0004872 // receptor activity // inferred from electronic annotation /// 0005515 // protein binding // inferred from physical interaction /// 0016491 // oxidoreductase activity // inferred from electronic annotation /// 0016702 // oxidoreductase activity, acting on single donors with incorporation of molecular oxygen, incorporation of two atoms of oxygen // inferred from electronic annotation /// …	---	---	---	gb:NM_015167.1 /DB_XREF=gi:23943859 /GEN=PTDSR /TID=Hs2.72660.1 /CNT=21 /FEA=FLmRNA /TIER=FL /STK=2 /LL=23210 /UG=Hs.72660 /DEF=Homo sapiens phosphatidylserine receptor (PTDSR), mRNA. /PROD=phosphatidylserine receptor /FL=gb:AB073711.1 gb:NM_015167.1
1552630_a_at	8.6	A	0.904785	-1.4	NC	0.736659	33.6	A	0.633789	Hs2.87908.1	gb:NM_006662.1 /DB_XREF=gi:5730066 /GEN=SRCAP /TID=Hs2.87908.1 /CNT=41 /FEA=FLmRNA /TIER=FL /STK=2 /LL=10847 /UG=Hs.87908 /DEF=Homo sapiens Snf2-related CBP activator protein (SRCAP), mRNA. /PROD=Snf2-related CBP activator protein /FL=gb:NM_006662.1 gb:AF143946.1	NM_006662	Hs.87908	Hs.647334	chr16:30709529-30751054 (+) // 96.04 // p11.2	Snf2-related CREBBP activator protein	SRCAP	chr16p11.2	ENSG00000080603	10847	B3KN63 /// C9J4U4 /// Q6P4A2 /// Q6ZRS2 /// Q6ZTM8	---	611421	NP_006653	NM_006662	0006350 // transcription // inferred from electronic annotation /// 0006357 // regulation of transcription from RNA polymerase II promoter // traceable author statement /// 0016568 // chromatin modification // inferred from electronic annotation /// 0044419 // interspecies interaction between organisms // inferred from electronic annotation /// 0045449 // regulation of transcription // inferred f…	0005634 // nucleus // inferred from electronic annotation /// 0043234 // protein complex // inferred from direct assay	0000166 // nucleotide binding // inferred from electronic annotation /// 0003676 // nucleic acid binding // inferred from electronic annotation /// 0003677 // DNA binding // inferred from electronic annotation /// 0003713 // transcription coactivator activity // traceable author statement /// 0004386 // helicase activity // inferred from electronic annotation /// 0004402 // histone acetyltransfer…	---	---	---	gb:NM_006662.1 /DB_XREF=gi:5730066 /GEN=SRCAP /TID=Hs2.87908.1 /CNT=41 /FEA=FLmRNA /TIER=FL /STK=2 /LL=10847 /UG=Hs.87908 /DEF=Homo sapiens Snf2-related CBP activator protein (SRCAP), mRNA. /PROD=Snf2-related CBP activator protein /FL=gb:NM_006662.1 gb:AF143946.1
1552631_a_at	89.6	P	0.030273	-0.2	NC	0.60871	134.5	P	0.037598	Hs2.194694.2	gb:NM_145319.1 /DB_XREF=gi:24497523 /GEN=MAP3K6 /TID=Hs2.194694.2 /CNT=38 /FEA=FLmRNA /TIER=FL /STK=2 /LL=9064 /UG=Hs.194694 /DEF=Homo sapiens mitogen-activated protein kinase kinase kinase 6 (MAP3K6), transcript variant 2, mRNA. /PROD=mitogen-activated protein kinase kinase kinase 6isoform 2 /FL=gb:NM_145319.1 gb:BC015914.1	NM_145319	Hs.194694	Hs.194694	chr1:27681676-27692834 (-) // 98.97 // p36.11	mitogen-activated protein kinase kinase kinase 6	MAP3K6	chr1p36.11	ENSG00000142733	9064	O95382 /// Q32MQ5 /// Q5SSD2	EC:2.7.11.25	604468	NP_004663	NM_004672	0006468 // protein amino acid phosphorylation // inferred from direct assay /// 0006468 // protein amino acid phosphorylation // inferred from electronic annotation /// 0007165 // signal transduction // traceable author statement /// 0007257 // activation of JUN kinase activity // traceable author statement	---	0000166 // nucleotide binding // inferred from electronic annotation /// 0000287 // magnesium ion binding // inferred from direct assay /// 0004672 // protein kinase activity // inferred from electronic annotation /// 0004674 // protein serine/threonine kinase activity // inferred from electronic annotation /// 0004709 // MAP kinase kinase kinase activity // inferred from direct assay /// 0004709…	---	---	---	gb:NM_145319.1 /DB_XREF=gi:24497523 /GEN=MAP3K6 /TID=Hs2.194694.2 /CNT=38 /FEA=FLmRNA /TIER=FL /STK=2 /LL=9064 /UG=Hs.194694 /DEF=Homo sapiens mitogen-activated protein kinase kinase kinase 6 (MAP3K6), transcript variant 2, mRNA. /PROD=mitogen-activated protein kinase kinase kinase 6isoform 2 /FL=gb:NM_145319.1 gb:BC015914.1
1552632_a_at	76.9	P	0.001221	-0.4	NC	0.938478	97.7	P	0.005859	Hs2.279937.1	gb:BC012375.1 /DB_XREF=gi:15214501 /TID=Hs2.279937.1 /CNT=31 /FEA=FLmRNA /TIER=FL /STK=2 /LL=22901 /UG_GENE=KIAA1001 /UG=Hs.279937 /DEF=Homo sapiens, Similar to KIAA1001 protein, clone MGC:8996 IMAGE:3882163, mRNA, complete cds. /PROD=Similar to KIAA1001 protein /FL=gb:AB023218.1 gb:NM_014960.1 gb:BC012375.1	BC012375	Hs.279937	Hs.437249	chr17:66287635-66418786 (+) // 79.05 // q24.2	arylsulfatase G	ARSG	chr17q24.2	ENSG00000141337	22901	B4DQ74 /// Q96EG1	---	610008	NP_055775	NM_014960	0006790 // sulfur metabolic process // inferred from direct assay /// 0008152 // metabolic process // inferred from electronic annotation	0005615 // extracellular space // inferred from direct assay /// 0005764 // lysosome // inferred from direct assay /// 0005764 // lysosome // inferred from electronic annotation /// 0005783 // endoplasmic reticulum // inferred from direct assay	0003824 // catalytic activity // inferred from electronic annotation /// 0004065 // arylsulfatase activity // inferred from direct assay /// 0004065 // arylsulfatase activity // traceable author statement /// 0004168 // dolichol kinase activity // inferred from direct assay /// 0008484 // sulfuric ester hydrolase activity // inferred from electronic annotation /// 0016787 // hydrolase activity //…	---	---	BAA76845.2 // span:29-51 // numtm:1	gb:BC012375.1 /DB_XREF=gi:15214501 /TID=Hs2.279937.1 /CNT=31 /FEA=FLmRNA /TIER=FL /STK=2 /LL=22901 /UG_GENE=KIAA1001 /UG=Hs.279937 /DEF=Homo sapiens, Similar to KIAA1001 protein, clone MGC:8996 IMAGE:3882163, mRNA, complete cds. /PROD=Similar to KIAA1001 protein /FL=gb:AB023218.1 gb:NM_014960.1 gb:BC012375.1
1552633_at	144.7	P	0.001953	-0.2	NC	0.5	171.1	P	0.000732	Hs2.164284.1	gb:NM_033204.2 /DB_XREF=gi:24475858 /TID=Hs2.164284.1 /CNT=21 /FEA=FLmRNA /TIER=FL /STK=2 /LL=94039 /UG_GENE=HZF12 /UG=Hs.164284 /UG_TITLE=zinc finger protein 12 /DEF=Homo sapiens zinc finger protein 12 (HZF12), mRNA. /FL=gb:NM_033204.2 gb:BC011502.1 gb:AY149174.1	NM_033204	Hs.164284	Hs.631642	chr19:19779604-20402358 (+) // 68.46 // p13.11	zinc finger protein 101	ZNF101	chr19p13.11	ENSG00000181896	94039	B3KUG7 /// Q0VDG9 /// Q504T0 /// Q8IZC7 /// Q96F93 /// Q9Y4S0	---	603983	NP_149981	NM_033204	0006350 // transcription // inferred from electronic annotation /// 0006355 // regulation of transcription, DNA-dependent // inferred from electronic annotation /// 0045449 // regulation of transcription // inferred from electronic annotation	0005622 // intracellular // inferred from electronic annotation /// 0005634 // nucleus // inferred from electronic annotation	0003676 // nucleic acid binding // inferred from electronic annotation /// 0003677 // DNA binding // inferred from electronic annotation /// 0008270 // zinc ion binding // inferred from electronic annotation /// 0046872 // metal ion binding // inferred from electronic annotation	---	---	---	gb:NM_033204.2 /DB_XREF=gi:24475858 /TID=Hs2.164284.1 /CNT=21 /FEA=FLmRNA /TIER=FL /STK=2 /LL=94039 /UG_GENE=HZF12 /UG=Hs.164284 /UG_TITLE=zinc finger protein 12 /DEF=Homo sapiens zinc finger protein 12 (HZF12), mRNA. /FL=gb:NM_033204.2 gb:BC011502.1 gb:AY149174.1
1552634_a_at	213.4	P	0.000244	0.2	NC	0.416433	208.8	P	0.000732	Hs2.164284.1	gb:NM_033204.2 /DB_XREF=gi:24475858 /TID=Hs2.164284.1 /CNT=21 /FEA=FLmRNA /TIER=FL /STK=2 /LL=94039 /UG_GENE=HZF12 /UG=Hs.164284 /UG_TITLE=zinc finger protein 12 /DEF=Homo sapiens zinc finger protein 12 (HZF12), mRNA. /FL=gb:NM_033204.2 gb:BC011502.1 gb:AY149174.1	NM_033204	Hs.164284	Hs.631642	chr19:19779604-20402358 (+) // 68.46 // p13.11	zinc finger protein 101	ZNF101	chr19p13.11	ENSG00000181896	94039	B3KUG7 /// Q0VDG9 /// Q504T0 /// Q8IZC7 /// Q96F93 /// Q9Y4S0	---	603983	NP_149981	NM_033204	0006350 // transcription // inferred from electronic annotation /// 0006355 // regulation of transcription, DNA-dependent // inferred from electronic annotation /// 0045449 // regulation of transcription // inferred from electronic annotation	0005622 // intracellular // inferred from electronic annotation /// 0005634 // nucleus // inferred from electronic annotation	0003676 // nucleic acid binding // inferred from electronic annotation /// 0003677 // DNA binding // inferred from electronic annotation /// 0008270 // zinc ion binding // inferred from electronic annotation /// 0046872 // metal ion binding // inferred from electronic annotation	---	---	---	gb:NM_033204.2 /DB_XREF=gi:24475858 /TID=Hs2.164284.1 /CNT=21 /FEA=FLmRNA /TIER=FL /STK=2 /LL=94039 /UG_GENE=HZF12 /UG=Hs.164284 /UG_TITLE=zinc finger protein 12 /DEF=Homo sapiens zinc finger protein 12 (HZF12), mRNA. /FL=gb:NM_033204.2 gb:BC011502.1 gb:AY149174.1
1552637_at	17.4	A	0.334473	0.6	NC	0.105663	15.8	A	0.303711	Hs2.22868.1	gb:NM_080601.1 /DB_XREF=gi:18375643 /GEN=PTPN11 /TID=Hs2.22868.1 /CNT=20 /FEA=FLmRNA /TIER=FL /STK=2 /LL=5781 /UG=Hs.22868 /DEF=Homo sapiens protein tyrosine phosphatase, non-receptor type 11 (PTPN11), transcript variant 2, mRNA. /PROD=protein tyrosine phosphatase, non-receptor type11, isoform 2 /FL=gb:BC008692.1 gb:NM_080601.1	NM_080601	Hs.22868	Hs.506852	chr12:112856535-112924727 (+) // 97.83 // q24.13	protein tyrosine phosphatase, non-receptor type 11	PTPN11	chr12q24	ENSG00000179295	5781	B3GUD3 /// B3GUD4 /// B3GUD5 /// Q06124 /// Q16344 /// Q96I26	EC:3.1.3.48	151100 /// 163950 /// 163955 /// 176876 /// 607785	NP_002825	NM_002834	0000077 // DNA damage checkpoint // inferred from electronic annotation /// 0000187 // activation of MAPK activity // inferred from electronic annotation /// 0006470 // protein amino acid dephosphorylation // inferred from electronic annotation /// 0006629 // lipid metabolic process // inferred from electronic annotation /// 0006641 // triglyceride metabolic process // inferred from electronic an…	0005625 // soluble fraction // inferred from electronic annotation /// 0005737 // cytoplasm // inferred from electronic annotation /// 0005739 // mitochondrion // inferred from electronic annotation /// 0005829 // cytosol // not recorded /// 0005829 // cytosol // inferred from electronic annotation /// 0043234 // protein complex // inferred from electronic annotation	0004721 // phosphoprotein phosphatase activity // inferred from electronic annotation /// 0004725 // protein tyrosine phosphatase activity // traceable author statement /// 0004725 // protein tyrosine phosphatase activity // inferred from electronic annotation /// 0004726 // non-membrane spanning protein tyrosine phosphatase activity // not recorded /// 0004726 // non-membrane spanning protein ty…	---	---	---	gb:NM_080601.1 /DB_XREF=gi:18375643 /GEN=PTPN11 /TID=Hs2.22868.1 /CNT=20 /FEA=FLmRNA /TIER=FL /STK=2 /LL=5781 /UG=Hs.22868 /DEF=Homo sapiens protein tyrosine phosphatase, non-receptor type 11 (PTPN11), transcript variant 2, mRNA. /PROD=protein tyrosine phosphatase, non-receptor type11, isoform 2 /FL=gb:BC008692.1 gb:NM_080601.1
1552639_at	20.7	A	0.533936	-1.5	NC	0.991489	61.9	M	0.056152	Hs2.343245.1	gb:NM_138433.1 /DB_XREF=gi:23821016 /TID=Hs2.343245.1 /CNT=17 /FEA=FLmRNA /TIER=FL /STK=2 /LL=113730 /UG_GENE=LOC113730 /UG=Hs.343245 /UG_TITLE=hypothetical protein BC009980 /DEF=Homo sapiens hypothetical protein BC009980 (LOC113730), mRNA. /FL=gb:NM_138433.1 gb:BC009980.1	NM_138433	Hs.343245	Hs.137007	chr22:50986461-50988541 (+) // 96.49 // q13.33	kelch domain containing 7B	KLHDC7B	chr22q13.33	ENSG00000130487	113730	Q96G42	---	---	NP_612442	NM_138433	---	---	---	---	---	---	gb:NM_138433.1 /DB_XREF=gi:23821016 /TID=Hs2.343245.1 /CNT=17 /FEA=FLmRNA /TIER=FL /STK=2 /LL=113730 /UG_GENE=LOC113730 /UG=Hs.343245 /UG_TITLE=hypothetical protein BC009980 /DEF=Homo sapiens hypothetical protein BC009980 (LOC113730), mRNA. /FL=gb:NM_138433.1 gb:BC009980.1
[truncated: 54,341 more rows]
